# Supplementary material for: Design of precision therapeutics for a CKD risk allele by targeting Shroom3-Rock interaction
Source: Nat Commun. 2025 Dec 30;17:1086. doi: 10.1038/s41467-025-67854-7 (PMC12852734; doi:10.1038/s41467-025-67854-7)
Supplement: Supplementary file 3 — Supplementary Dataset S1 [file 41467_2025_67854_MOESM3_ESM.xlsx]

## Sheet: Supplementary Dataset S1a 
	Supplementary Dataset 1a : Table showing differential gene expression after aligning reads with human orthologs (GRCh38) transcriptome.
	Gene symbol	-log p-value	-log adjusted p-value	log2FoldChange
	Ndufa12-ps	52.4427	48.1367	4.41334
	Gdpd3	41.5584	37.5534	3.47278
	Gm48106	38.5181	34.6892	5.5601
	Ceacam2	32.1571	28.4531	3.33814
	Gm5436	30.6409	27.0338	3.98038
	Nrxn3	28.8188	25.291	-2.8531
	Nell2	26.6527	23.1918	5.28383
	Zfp125	26.2523	22.8494	-3.21887
	Gm48496	24.0126	20.6608	4.89778
	Ighg2b	23.5354	20.2293	-3.08123
	Trim12a	21.425	18.1603	-10.6016
	Col6a6	21.3311	18.1043	3.1791
	Ighv1-85	20.0593	16.8672	-5.82974
	Nudt19	18.4418	15.2819	2.16118
	Slc38a3	17.6286	14.4986	1.49779
	Trim5	16.7291	13.6272	-4.93144
	Tma7-ps	16.5849	13.5093	3.7497
	Trim30d	16.139	13.0883	-3.4617
	Acy1	15.6394	12.6121	2.14065
	Tdg-ps2	15.4307	12.4257	5.67984
	Nat8f7	15.4089	12.4251	3.74069
	Gm5650	14.9153	11.9517	8.45869
	Rpl34-ps1	14.2779	11.3335	4.4314
	Ccl28	13.8036	10.8778	3.15277
	Bcl2a1d	13.7717	10.8636	-2.87177
	Ighv8-11	13.7037	10.8126	8.89588
	Serpina3g	13.3462	10.4715	-2.40631
	Nat8	13.2879	10.429	2.16189
	Mapkapk3	13.1696	10.326	-0.845358
	A530016L24Rik	12.9935	10.1646	5.12805
	Hsd3b9	12.7412	9.92649	2.40906
	Pde4c	12.4212	9.62033	1.15053
	Gm6682	12.2127	9.43544	5.63203
	Ighv3-2	12.21	9.43544	7.6979
	Hyal1	12.1861	9.42412	1.24202
	H2af-ps2	12.1536	9.40388	7.80802
	H2-Q7	11.9064	9.17186	-1.70998
	Gm15348	11.8981	9.17186	2.14809
	Gm16685	11.8342	9.1297	-1.12215
	Hal	11.8337	9.1297	3.58891
	Aph1c	11.7563	9.06563	-1.29606
	Rec8	11.7484	9.06563	-4.24131
	Apobec2	11.6764	9.00382	2.60759
	Gm13331	11.5705	8.90794	4.01326
	Cacna2d2	11.5513	8.89845	2.61587
	Pole4	11.3634	8.72394	1.08544
	Cacna1h	11.3579	8.72394	-1.47499
	Rasl12	11.2671	8.64226	-1.77596
	Serpina3h	11.1831	8.57415	3.61918
	Slitrk6	11.1812	8.57415	2.15801
	Cfap54	10.842	8.24351	1.10481
	H2-DMb1	10.8159	8.22583	-1.17888
	C920006O11Rik	10.6482	8.07418	-3.12327
	C8a	10.6478	8.07418	1.85949
	Cyp4b1	10.5592	7.99356	2.77992
	Gm16589	10.5132	7.96004	4.26055
	Rpl34	10.5102	7.96004	-1.21486
	Gm4735	10.3939	7.85128	4.66028
	Cxcl11	10.3334	7.79817	-1.84414
	Gm9847	10.1777	7.64981	5.17014
	Manba	10.1693	7.64855	-0.608508
	Ighv1-75	10.1506	7.63692	-5.50529
	Hsd3b2	9.94391	7.43721	2.71697
	Cyp4f18	9.82773	7.32787	-3.21573
	Gm15879	9.80982	7.31669	1.35873
	H2-Q5	9.79005	7.30355	-3.66154
	Gm8947	9.77401	7.29404	3.09358
	H2-M2	9.73171	7.25818	-1.92342
	Mri1	9.54499	7.0778	-0.917008
	Rtp3	9.49479	7.03385	2.07466
	Ces2h	9.48186	7.02708	2.8222
	Gm31600	9.43022	6.98151	2.1303
	Cyp2a4	9.18265	6.73994	1.84134
	Gm45643	9.1698	6.7381	-1.70245
	Xpo5	9.16907	6.7381	0.561757
	Ces1f	9.08129	6.65606	1.70974
	Tmie	9.01162	6.59207	-1.10868
	Apobec3	8.90007	6.48612	-1.1174
	Cyp51	8.81248	6.40407	1.32061
	Gm5131	8.71701	6.31406	3.06076
	Cx3cr1	8.66374	6.26618	-1.33375
	Ehhadh	8.63978	6.24756	1.58703
	Kyat3	8.5991	6.21214	1.64597
	Eci3	8.54556	6.1638	1.77332
	Ces1b	8.43401	6.05739	6.58413
	Acadm	8.38406	6.01252	1.68259
	Gm9260	8.37615	6.00963	2.80088
	Itgad	8.32583	5.96427	6.60008
	Adh7	8.31047	5.95382	3.43704
	Capza1	8.2984	5.9466	-0.739435
	Gm45792	8.29307	5.94608	1.213
	Mns1	8.24793	5.90568	-2.29042
	Gm14295	8.22843	5.89087	-4.51736
	Cyp7b1	8.20742	5.87451	2.09401
	Gm28438	8.07026	5.74195	1.98519
	Gm20383	8.04311	5.72276	5.33462
	Echdc3	8.04203	5.72276	1.20124
	Mpv17l	7.99342	5.6786	1.98458
	Ar	7.97788	5.66826	0.971157
	Hsd17b2	7.97148	5.66826	1.87359
	Gm56736	7.96998	5.66826	2.50524
	Gm13855	7.95697	5.65953	1.49165
	Ugt8a	7.93435	5.64115	1.15313
	Glt1d1	7.88387	5.59486	1.51107
	B3gnt3	7.85158	5.56673	-2.22318
	Klrk1	7.84177	5.56104	-1.59925
	Trex1	7.83219	5.55553	-1.1154
	Htr3a	7.79084	5.51837	-1.6625
	Gm42743	7.78698	5.51837	5.16275
	Acot12	7.78034	5.5157	1.55876
	Mpped1	7.76101	5.50247	2.51343
	Sardh	7.75929	5.50247	1.39633
	Sult1d1	7.75388	5.50092	1.40595
	Gm15217	7.74128	5.49214	1.40131
	Cemip	7.72327	5.47793	-1.27626
	Cyp2d9	7.71251	5.47136	1.58456
	Gm4815	7.70922	5.47136	3.93422
	Gm45769	7.67883	5.44468	0.922087
	Zc3h6	7.67491	5.44442	-0.906335
	Cd36	7.58444	5.35759	1.68931
	Eno1b	7.5618	5.33855	5.57425
	Acsm3	7.5114	5.29172	1.8254
	Ano3	7.50183	5.28569	-1.46105
	Bank1	7.43592	5.2233	-1.63752
	Cd109	7.41904	5.20991	-0.972497
	Fkbp5	7.40275	5.19708	0.88078
	Mcub	7.3628	5.16057	-1.31973
	Ighv4-2	7.2912	5.09237	4.11104
	Gm56536	7.28529	5.08984	-1.34033
	Slc17a3	7.27707	5.08498	1.89231
	Hpd	7.21848	5.02972	2.34546
	Ighv1-59	7.1141	4.92864	-7.00646
	Eif1ad7	7.06885	4.88666	5.91289
	Ido2	7.06463	4.88569	1.85376
	Hebp1	7.02824	4.85253	0.880642
	Sucnr1	7.01789	4.84539	1.42276
	St8sia1	7.00695	4.83763	1.31455
	Bmal2	6.99702	4.83103	-1.06906
	Gm14150	6.99406	4.83103	4.53976
	Igfbp2	6.95089	4.79139	-1.69489
	Gm43190	6.94575	4.79139	2.34618
	Atp11a	6.94514	4.79139	1.36394
	Slc22a26	6.93439	4.78369	1.75861
	Gm27216	6.93094	4.78326	1.55337
	Ulk4	6.91225	4.76757	-1.16065
	Dhcr7	6.89345	4.75176	0.802524
	Slc22a22	6.88681	4.74809	1.56645
	Gm33858	6.85191	4.71632	-3.85841
	Gm2093	6.84918	4.71632	2.62718
	Bhmt2	6.81622	4.68628	1.387
	Gm45424	6.80416	4.6771	-5.97734
	Pank1	6.79405	4.66986	1.44975
	Ces2b	6.76593	4.64501	1.8686
	Eif1ad3	6.76353	4.64501	6.55164
	Ak4	6.74827	4.63256	1.46021
	Osbpl8	6.71545	4.60253	0.923378
	Haus8	6.69195	4.58181	-1.05408
	Adamts16	6.67976	4.57238	-1.36109
	Selenbp2	6.64794	4.5433	1.99179
	Gm30238	6.63963	4.53771	-1.77357
	Slco3a1	6.62549	4.52628	0.76581
	Tmigd1	6.61976	4.52323	1.76661
	Pm20d1	6.59985	4.506	1.6674
	Aph1b	6.58382	4.49263	-0.784925
	Ldhd	6.57631	4.48798	1.61635
	Gm31774	6.57391	4.48798	1.62219
	Kif11	6.51783	4.4345	-0.870041
	Haao	6.50885	4.42812	1.35426
	9430037G07Rik	6.50428	4.42613	-4.11828
	Cyp4b1-ps2	6.49573	4.42014	4.90817
	Utp20	6.47845	4.4054	0.668299
	Tspan5	6.46925	4.39874	1.20647
	Ryr2	6.42918	4.36119	1.43254
	Csgalnact1	6.40628	4.34079	1.23949
	Golm2	6.3937	4.3307	1.16188
	5430437J10Rik	6.37876	4.31824	-1.79418
	Gm7729	6.366	4.30794	4.29661
	Lpcat2	6.35355	4.29793	-1.25344
	Sox2ot	6.33249	4.2793	2.30283
	Ciapin1	6.32956	4.27879	0.741212
	Ighv2-5	6.32067	4.27256	-6.42057
	Adamts15	6.31853	4.27256	0.933891
	Ighv1-33	6.31063	4.26704	4.05644
	Esr1	6.30308	4.26186	0.864862
	Ighv7-2	6.29043	4.25157	6.78078
	A4gnt	6.28158	4.24505	1.23178
	Gm48692	6.24588	4.21168	-4.23454
	Myo7a	6.22312	4.19124	-0.758287
	Mmp3	6.21497	4.18539	-1.83508
	Ggt1	6.20801	4.18072	1.51666
	Aldh3b3	6.20055	4.17554	1.56943
	Fmo5	6.17865	4.15591	1.92555
	Gstk1	6.17423	4.15375	1.39154
	Ssbp4	6.16569	4.14907	-0.701903
	1600022D10Rik	6.16507	4.14907	-4.46236
	Trpm3	6.14375	4.12997	-0.842204
	Gpm6a	6.13774	4.12617	1.42493
	Gk5	6.13175	4.12237	1.00142
	Fam107a	6.12191	4.11473	0.925734
	Paqr7	6.09366	4.08866	1.14449
	Fgf1	6.08932	4.08648	1.04896
	Zbtb16	6.06118	4.0605	1.30554
	Camk2b	6.05606	4.05751	-1.6258
	Osgin1	6.03222	4.03581	1.23375
	Etnppl	6.02082	4.02654	-1.88606
	Clba1	6.01535	4.02318	1.03853
	Amacr	6.01284	4.02277	1.60086
	Mef2c	6.00009	4.01211	-0.537071
	Or5v1b	5.99597	4.01007	-2.47537
	Ctdspl	5.98395	4.00177	0.727
	Kap	5.98353	4.00177	1.90309
	Cdca7l	5.96991	3.99021	-0.986108
	Adtrp	5.95053	3.97287	1.3997
	Mep1a	5.94212	3.96838	1.51105
	Gm18180	5.94198	3.96838	2.35672
	Wwp1	5.93908	3.96749	0.863735
	Hykk	5.9198	3.95022	1.30291
	Cirbp	5.9096	3.94202	-0.765199
	Ighv1-12	5.90022	3.93462	-5.14556
	3110045C21Rik	5.8795	3.91588	1.5572
	Rnf24	5.86749	3.90584	2.03406
	Akr1c14	5.85866	3.89898	1.73868
	Galnt14	5.85167	3.89394	0.915663
	Mtor	5.83702	3.88122	1.17997
	Slc22a30	5.82695	3.87309	1.47378
	Gpd1l	5.82082	3.86983	0.709591
	Mmaa	5.81984	3.86983	0.660525
	Mturn	5.80891	3.86081	0.943025
	Gm3055	5.79701	3.85081	-3.22434
	Calml4	5.79264	3.84833	1.54601
	Adh1	5.78734	3.84492	1.40401
	Dmgdh	5.78374	3.84319	1.29823
	Lipo4	5.77292	3.83424	2.9098
	Idi1	5.76693	3.8301	1.67086
	Foxm1	5.75969	3.82472	-0.932213
	Slc22a12	5.75581	3.82268	1.40961
	Zfp868	5.74779	3.81731	0.838254
	Proc	5.74445	3.81731	1.40853
	Ces2c	5.74372	3.81731	1.49125
	Trim34a	5.74314	3.81731	-1.58187
	Irak4	5.7392	3.81518	-0.57806
	Ugt3a1	5.73695	3.81477	1.45001
	Gm15133	5.73521	3.81477	-5.78349
	Shroom1	5.7223	3.80378	1.44692
	Zhx3	5.72065	3.80378	0.600058
	Sec14l3	5.71675	3.80164	1.77539
	D630029K05Rik	5.71288	3.79954	1.45574
	Ephx2	5.69673	3.78514	1.2557
	9330159M07Rik	5.68477	3.77493	-1.58206
	Slc6a18	5.67777	3.76967	1.13919
	Slc7a13	5.67525	3.76888	1.42342
	Aacs	5.65761	3.75414	1.35129
	Serpinf2	5.65705	3.75414	1.55489
	Cckar	5.64988	3.74867	1.42288
	Gm42397	5.64063	3.74113	1.41791
	Gm29012	5.63854	3.74074	2.09603
	Bhlhe41	5.62478	3.72867	-0.915627
	Gm28023	5.59645	3.70203	1.59866
	Gm45640	5.57193	3.68042	-1.57548
	Hnf4g	5.57148	3.68042	0.708221
	Slc1a4	5.56857	3.67917	1.1127
	Smcp	5.56355	3.67581	2.1301
	Slco4c1	5.55815	3.67287	1.33803
	Irf4	5.55731	3.67287	-1.08162
	Ly6c2	5.54673	3.66533	-1.61988
	Trip4	5.54649	3.66533	0.448267
	Satb2	5.5305	3.65098	0.941409
	Treh	5.52377	3.64587	1.38952
	Slc22a19	5.48874	3.61245	1.5714
	Chpt1	5.44812	3.57344	1.14927
	Ermap	5.4444	3.57133	-2.25179
	Prok1	5.43779	3.56632	1.59782
	Napsa	5.43033	3.56045	1.56663
	BC049987	5.42013	3.553	1.434
	Itgb8	5.41971	3.553	0.95599
	Rn7sk	5.41799	3.55286	0.379945
	Slc16a4	5.41271	3.55056	1.25768
	Pkib	5.41256	3.55056	-1.03309
	Stc1	5.39416	3.53373	0.739648
	Gm6566	5.38825	3.53089	-3.88467
	Il12rb1	5.38822	3.53089	-1.4621
	Ksr2	5.38368	3.52789	1.23504
	Nat8f5	5.38177	3.52751	1.779
	Slc16a9	5.3799	3.52718	1.13583
	Gm43667	5.36266	3.51147	1.02251
	Gk	5.35675	3.50708	1.2222
	Macrod2	5.35055	3.5024	1.32444
	Gm45464	5.33098	3.48544	-1.27774
	Parp12	5.33059	3.48544	-0.538922
	Gm15583	5.32389	3.48025	4.95826
	Col6a5	5.32221	3.48007	-2.40624
	Apobec1	5.31993	3.47927	-0.931853
	Gm10754	5.31543	3.47638	5.38147
	Cacna1e	5.31407	3.47638	-1.02658
	Chst7	5.30543	3.46921	1.29593
	Zfp791	5.30264	3.4679	0.997065
	C1galt1	5.2944	3.46194	0.625267
	Gm6614	5.29248	3.46194	1.32626
	Colgalt1	5.29231	3.46194	-0.553108
	Sfmbt2	5.28846	3.45954	-1.2137
	Gm45871	5.28041	3.45395	0.971707
	Acox3	5.27998	3.45395	0.975772
	Ptprn2	5.27312	3.44852	3.58173
	Myh14	5.25892	3.43575	0.869121
	Ttc39c	5.25227	3.43054	1.05013
	Hsph1	5.23404	3.41372	1.09161
	Slc10a5	5.22512	3.40694	1.06031
	Tspoap1	5.22443	3.40694	-1.02969
	Stoml1	5.22274	3.40666	-0.658142
	Cryaa	5.20222	3.38826	2.63929
	Ighv1-50	5.20154	3.38826	-2.63841
	Trps1	5.19824	3.38636	0.753197
	Marcksl1	5.19426	3.38376	-0.697044
	Igkv3-2	5.18392	3.37481	-1.70593
	Cyp4a10	5.17811	3.37083	0.949629
	Kif20b	5.17665	3.37083	1.81053
	Ccdc126	5.17581	3.37083	0.795527
	Ctxnd1	5.16793	3.36432	2.03222
	Akr1b8	5.16653	3.36428	-0.889024
	Cgref1	5.16373	3.36404	1.10962
	Nxph4	5.16357	3.36404	1.04314
	D17H6S56E-5	5.15675	3.35877	-3.13716
	Gtse1	5.15561	3.35877	-1.03392
	Cyp2j11	5.15294	3.35848	1.23353
	Ugt2b37	5.15263	3.35848	0.689808
	Batf3	5.13765	3.34483	-1.44532
	Pstpip2	5.13472	3.34323	0.694405
	Urah	5.12435	3.33418	2.78575
	Notum	5.10939	3.32055	1.13389
	Gask1b	5.10604	3.31852	-0.802627
	H2-Q6	5.10395	3.31774	-1.26572
	Kcne1	5.10142	3.31652	-1.07973
	Phospho2	5.0938	3.31021	0.488833
	Vps52	5.09111	3.30882	0.47271
	Ftcd	5.08782	3.30682	1.29666
	Apol7c	5.0851	3.30582	-1.84262
	Slco1a1	5.08422	3.30582	2.96323
	Ccn4	5.08279	3.30567	-0.811667
	Esm1	5.0812	3.30567	1.15134
	Selp	5.08023	3.30567	-1.2059
	Ace	5.07228	3.29944	1.44872
	Gm21321	5.07146	3.29944	1.58313
	Edem3	5.05877	3.28802	0.508056
	Gm6939	5.05636	3.28688	-5.35304
	Gpr179	5.05417	3.28595	1.69832
	Zbtb20	5.05242	3.28546	0.560784
	AI314278	5.04143	3.27572	1.23434
	Ighg1	5.0368	3.27234	-4.37538
	Tmt1b	5.02944	3.26623	1.37006
	Degs2	5.02294	3.26097	1.14463
	Gpt	5.02099	3.26026	0.960223
	Ighv1-53	5.01342	3.25392	-2.82425
	Card11	5.01108	3.25281	-1.30498
	Hivep3	5.00246	3.24542	-0.790717
	Crot	4.99903	3.24322	1.30592
	Plcd4	4.99288	3.2383	-0.84059
	Ebi3	4.99119	3.23782	-1.32718
	Hc	4.98779	3.23564	2.00323
	Cd19	4.9836	3.23265	-2.30794
	Cdr1os	4.97537	3.2275	4.71737
	Gm45645	4.97507	3.2275	1.56175
	Cers6	4.97475	3.2275	0.787497
	C8g	4.97363	3.2275	1.4022
	Rnase6	4.96275	3.22003	-0.943841
	Camsap2	4.96226	3.22003	0.335276
	Gm8210	4.96166	3.22003	4.96355
	Gnmt	4.9614	3.22003	1.39779
	Ghr	4.95623	3.21604	1.15703
	Med21	4.94779	3.20878	0.945954
	Arhgap42	4.94115	3.20332	0.893368
	Pecr	4.92995	3.19328	1.16244
	Kcng1	4.92339	3.18789	2.46592
	Gm35082	4.92068	3.18635	3.47842
	0610043K17Rik	4.90836	3.1752	1.03399
	Coasy	4.90011	3.16811	1.15994
	Paox	4.8983	3.16745	-0.6481
	Cyb5a	4.89144	3.16175	1.1024
	5730507C01Rik	4.87543	3.14689	-4.48963
	Gpr137b	4.87283	3.14543	0.924319
	Cndp2	4.87143	3.14517	1.1583
	Methig1	4.86942	3.14431	1.20735
	Sult4a1	4.86401	3.14125	-1.68826
	Ighv5-4	4.86371	3.14125	-3.77485
	Ugt1a8	4.86199	3.14125	-4.47059
	Lypla1	4.86101	3.14125	1.12443
	0610006L08Rik	4.85995	3.14125	1.30647
	Gm39033	4.85957	3.14125	1.35231
	Kif4	4.85822	3.14101	-0.904303
	Ryk	4.85455	3.13846	0.4541
	Itgax	4.85084	3.13625	-1.29175
	Edn3	4.85011	3.13625	-0.831986
	Apoa4	4.84394	3.13119	1.51428
	Angptl7	4.82718	3.11553	2.55619
	Ugt2b34	4.82371	3.11403	-1.80911
	Gm48281	4.82347	3.11403	4.05454
	Trank1	4.81927	3.11143	-1.02849
	Reps2	4.81868	3.11143	0.913721
	Zfp35	4.81651	3.1114	0.685666
	Dhx58	4.81647	3.1114	-0.996044
	C1qtnf3	4.81021	3.10715	1.43518
	Dcstamp	4.81005	3.10715	-1.9624
	Tmt1a2	4.80646	3.10465	1.48922
	Slc3a1	4.80194	3.1012	1.27811
	Ugt3a2	4.79051	3.09086	1.34455
	Lat2	4.77877	3.08019	-1.07378
	Pgbd5	4.77754	3.08003	-1.64363
	Gss	4.77458	3.07859	1.10307
	Slc17a1	4.77397	3.07859	1.37442
	Hp	4.77249	3.07817	-1.74982
	Cd22	4.76503	3.07178	-1.45332
	L2hgdh	4.76066	3.06847	1.07164
	Gm3137	4.75843	3.06729	1.07491
	Nuggc	4.75711	3.06702	-1.43279
	Dapk2	4.75498	3.06594	0.993315
	Entpd5	4.75226	3.06427	0.915238
	Slc6a20b	4.74985	3.0629	1.21585
	Ifit3	4.73755	3.05211	-1.16989
	Ighj2	4.73697	3.05211	-1.39181
	Man2a1	4.73486	3.05103	0.457405
	Slc22a2	4.71659	3.0338	1.35572
	Tnfrsf13b	4.70929	3.02753	-0.98292
	Pbx4	4.70581	3.02509	-2.20952
	Gramd1b	4.70434	3.02464	1.01633
	Cpt1c	4.70122	3.0226	-0.765934
	Vars	4.70025	3.0226	-0.721089
	Lbp	4.69485	3.01822	-1.07927
	Ints10	4.69223	3.01662	0.639826
	Gm14957	4.68691	3.01232	1.47696
	Sp140l1	4.68142	3.00783	-1.6524
	Ankrd29	4.67388	3.00183	0.845221
	Tuba1a	4.67339	3.00183	-0.506459
	Scn1b	4.67153	3.00097	-0.623085
	Ppic	4.6673	2.99774	1.15102
	Sec11a	4.66313	2.99458	0.659841
	Pdk3	4.66043	2.99288	1.06003
	Cadm3	4.65673	2.9904	-1.43163
	havana	4.65596	2.9904	-3.9348
	Btnl12	4.6546	2.99039	1.52815
	Atp7b	4.65397	2.99039	1.1579
	Gm48362	4.6496	2.98726	-4.64992
	A630089N07Rik	4.64886	2.98726	-1.54962
	Tmem221	4.64561	2.98499	-1.15107
	Cdr2	4.63933	2.98039	1.12197
	Sall1	4.63904	2.98039	0.567836
	9130016M20Rik	4.63115	2.97347	1.13055
	Iqgap3	4.62708	2.97038	-0.8932
	Ccdc12	4.62338	2.96765	-0.484614
	Slc22a13b	4.61745	2.96269	1.74333
	Cd79a	4.6152	2.96141	-1.39713
	Lrrc2	4.61415	2.96133	2.34833
	Gm36948	4.60802	2.95615	-5.05293
	Kbtbd8	4.60181	2.95091	0.766777
	Slc5a8	4.59892	2.94898	1.26399
	Acy3	4.59584	2.94696	1.36224
	Rmdn3	4.59499	2.94696	0.712484
	Top2a	4.58963	2.94255	-0.854965
	Clec9a	4.58473	2.93861	-1.10819
	Rnf11	4.58282	2.93765	0.657478
	Slc22a7	4.57547	2.93124	2.35513
	Cytl1	4.57322	2.92994	3.24227
	Timd2	4.57101	2.92937	1.26555
	Gm5900	4.57077	2.92937	2.02315
	Hs6st2	4.56244	2.92198	0.812894
	Cyp2j5	4.55864	2.91912	1.10394
	Leprot	4.55258	2.914	-0.391663
	Gas7	4.5511	2.91345	-0.728812
	Nxpe4	4.54718	2.91058	-1.08188
	Tmem229a	4.54637	2.91058	0.945712
	Gm39079	4.54513	2.91027	1.2223
	Cubn	4.54055	2.90661	1.11864
	Gclm	4.53212	2.8991	1.03787
	Fam180a	4.52979	2.89894	1.96481
	Nudt12	4.52943	2.89894	0.956937
	havana	4.5292	2.89894	-0.956511
	Scd1	4.5273	2.89796	1.44067
	Gm30211	4.5249	2.89647	-1.29819
	Gnai1	4.51777	2.89025	0.837993
	D130017N08Rik	4.51265	2.88604	-0.740479
	Sptlc1	4.51116	2.88546	0.599734
	Ckap2	4.50659	2.88179	-1.00223
	Srsf5	4.50074	2.87685	-0.445355
	Slc6a13	4.49258	2.86959	1.28145
	Hsd17b11	4.47249	2.8504	1.26772
	Chn2	4.46364	2.84343	0.416878
	Asxl3	4.46361	2.84343	0.542123
	Slc52a3	4.46283	2.84343	0.996783
	Serpina3b	4.45857	2.84006	4.82328
	Pxmp4	4.45674	2.83912	0.98321
	Gypc	4.45466	2.83793	-0.774119
	Slc25a21	4.44746	2.83162	0.949265
	Dcst1	4.44638	2.83142	1.70557
	Hmgn3	4.44542	2.83135	-0.866464
	Josd1	4.43658	2.82414	0.475103
	Tm6sf2	4.43645	2.82414	1.11055
	Csad	4.4335	2.82218	1.14115
	Stil	4.43274	2.82218	-1.07158
	Abhd2	4.42872	2.81952	0.776843
	Pdss1	4.42773	2.81952	0.759102
	Rex1bd	4.42746	2.81952	0.678839
	Ano4	4.4231	2.81603	1.05262
	Irgq	4.41344	2.80724	0.418929
	Nlrc4	4.41069	2.80536	1.15011
	Lrrk2	4.40943	2.80496	0.906138
	A1cf	4.40496	2.8016	1.15991
	Gm31410	4.40435	2.8016	-3.96788
	Acadl	4.39616	2.79427	0.653474
	Lactb2	4.39489	2.79386	1.08958
	Ighg3	4.39026	2.79009	-1.77311
	Gm43795	4.37589	2.77677	-0.698834
	Aqp2	4.37524	2.77677	1.40819
	Dnajc19	4.37078	2.77317	0.867213
	Aifm3	4.36581	2.76904	1.12872
	Zfp24	4.36427	2.76834	0.483889
	Btla	4.36153	2.76645	-0.981756
	Ttc36	4.35818	2.76394	1.34762
	Garnl3	4.35653	2.76314	-0.99945
	Fus	4.35515	2.7629	-0.43235
	Rps18-ps4	4.35461	2.7629	4.39446
	Bub1b	4.35044	2.75957	-1.31269
	Far1	4.34821	2.75817	0.776838
	Gm13841	4.34711	2.75791	4.15826
	Sec14l4	4.34568	2.75731	2.9435
	Gstm6	4.34392	2.75662	-1.93919
	Tbx10	4.34333	2.75662	1.85197
	Sycp1	4.33847	2.75259	4.80783
	Hspd1	4.33754	2.75248	0.9371
	Gm47078	4.33491	2.75068	2.67168
	Clec3b	4.33367	2.75026	1.90695
	Cd180	4.31676	2.73418	-0.86759
	Col4a3	4.31339	2.73163	0.75379
	Sox11	4.31056	2.72962	-1.66404
	Lrp2	4.30853	2.7284	1.06692
	Ankib1	4.30633	2.72701	0.752963
	Aldh8a1	4.30351	2.72502	1.18494
	Armc6	4.30122	2.72354	0.922145
	Slc2a6	4.30016	2.72328	-1.41164
	Pdpn	4.29698	2.72092	-0.603811
	Nhp2	4.29142	2.71616	1.16956
	Mmut	4.28611	2.71166	0.878244
	Chaf1a	4.27465	2.701	-0.675609
	1110032F04Rik	4.26869	2.69585	1.63524
	Ldc1	4.26514	2.69372	1.71834
	Afp	4.26496	2.69372	2.52018
	Nfya	4.26357	2.69313	0.500361
	Gm43158	4.26205	2.6924	1.69284
	Reep5	4.25962	2.69077	0.701328
	Mfap3l	4.25691	2.68886	0.894084
	Gm16170	4.25581	2.68855	1.5062
	Pzp	4.254	2.68754	1.55195
	Tsku	4.25097	2.6853	1.24208
	Tsc22d3	4.24606	2.68117	0.666751
	Ubxn2b	4.24392	2.67982	0.460006
	Dpys	4.24143	2.67812	3.57237
	Gria3	4.2362	2.67368	-0.536423
	Amdhd1	4.23517	2.67343	-2.89584
	Cerk	4.23364	2.67267	-0.505253
	Mfsd4b5	4.22753	2.66734	1.05579
	Pik3ip1	4.22626	2.66686	-0.674547
	Mucl1	4.22546	2.66683	-4.73789
	Hmgcs1	4.22287	2.66501	0.964419
	Galnt1	4.21998	2.6629	0.778526
	Bdh1	4.20928	2.65298	1.29185
	Agps	4.20536	2.64983	1.0382
	Parm1	4.20299	2.64823	-0.570421
	Amot	4.20099	2.647	0.507414
	Gm45694	4.19953	2.64631	-2.16499
	Dnah12	4.19123	2.63878	-1.23884
	Emp1	4.18804	2.63635	-0.5787
	Mark3	4.18547	2.63455	0.376285
	D430020J02Rik	4.18086	2.63069	1.06378
	Ak7	4.17961	2.63021	-1.22271
	Gm3226	4.17385	2.62567	2.67906
	Tmem131	4.17308	2.62567	0.329799
	B3galt5	4.17279	2.62567	0.895273
	Slc27a1	4.16882	2.62245	-0.565236
	Smarca2	4.16584	2.62023	0.753271
	Rasal2	4.16281	2.61867	0.316851
	Dmpk	4.16278	2.61867	-0.509273
	Cd79b	4.15838	2.61502	-1.11836
	Hacd2	4.15657	2.61396	0.91068
	D2hgdh	4.15076	2.6089	0.977853
	BC035947	4.14877	2.60765	1.19328
	Mki67	4.13463	2.59426	-0.808516
	Trim7	4.12797	2.58904	0.714719
	Acot1	4.12792	2.58904	1.02867
	Ankrd13c	4.12665	2.58851	0.85032
	Ech1	4.12536	2.58796	0.820323
	Ighv1-66	4.11889	2.58223	3.18202
	Lap3	4.11103	2.57568	1.13526
	Peds1	4.11087	2.57568	0.949581
	Susd2	4.10692	2.57488	0.882893
	St6gal1	4.10669	2.57488	-0.444841
	Pclaf	4.10622	2.57488	-0.920882
	Mast2	4.10616	2.57488	0.588037
	2310016G11Rik	4.10612	2.57488	1.78065
	Nek11	4.10568	2.57488	-2.41321
	Suv39h2	4.1041	2.57434	1.17859
	Ighv1-55	4.10368	2.57434	-3.43035
	Gm15343	4.10132	2.57271	1.26128
	Slc19a3	4.09887	2.57138	1.02033
	Mcrip2	4.09855	2.57138	1.00137
	Xcr1	4.0955	2.56962	-0.864782
	Hpgds	4.09534	2.56962	-0.916289
	Cd40	4.09232	2.56736	-0.801536
	Gm26510	4.09159	2.56736	-1.34884
	Zbtb41	4.09093	2.56736	0.360893
	Mob4	4.08588	2.56312	0.463445
	Hdac11	4.08525	2.56312	-0.430748
	Irf8	4.08329	2.56187	-0.77578
	Slc23a1	4.08245	2.56174	1.12682
	Bmf	4.08013	2.56014	-0.613417
	Papss1	4.07838	2.55962	0.809794
	Tmem183a	4.0782	2.55962	0.725163
	5930430L01Rik	4.06888	2.55101	-0.875052
	Kif14	4.05997	2.54282	-1.04543
	Gm56974	4.05928	2.54282	-2.43433
	Epb41l3	4.05422	2.53847	-0.965929
	Gm6368	4.05072	2.53567	1.71017
	Gm15915	4.0486	2.53425	3.44371
	Uhrf1	4.0449	2.53139	-0.759619
	Agbl2	4.04434	2.53139	-1.04506
	Cyp2j13	4.03942	2.52717	1.28352
	Nrip2	4.0381	2.52655	-1.08033
	Kif1b	4.03662	2.52576	0.362502
	Igkv12-98	4.03259	2.52243	-2.07347
	Kdm8	4.03172	2.52225	-1.18235
	Bend5	4.03029	2.52152	0.986239
	Tmco3	4.02209	2.51451	1.05741
	Gm38095	4.0219	2.51451	-1.25828
	Slamf7	4.02046	2.51376	-0.941511
	Tent4b	4.00746	2.50145	0.581253
	Cryzl2	4.00609	2.50077	1.09843
	Mfhas1	4.00537	2.50074	0.527186
	Ifrd2	4.00461	2.50066	0.996162
	Slc27a2	4.00331	2.50005	1.12769
	Glb1l2	4.00178	2.4992	0.957453
	Zfp365	3.99951	2.49761	1.6993
	Aqp7	3.99876	2.49754	1.03327
	Ahsa2	3.99768	2.49714	0.743743
	Htatip2	3.98819	2.489	0.833882
	Chac2	3.98818	2.489	0.956533
	Cbs	3.98733	2.48883	1.33568
	Gm15964	3.98597	2.48814	-1.59401
	Gm47601	3.98139	2.48423	-1.67423
	Adgrg3	3.97403	2.47755	-0.929349
	Gpr62	3.96305	2.46724	2.32917
	Akr1d1	3.96184	2.46671	1.23993
	Hipk3	3.95847	2.46401	0.373906
	Atp2c1	3.95755	2.46376	0.405176
	Gm4117	3.95582	2.4627	-1.6185
	Hoxc4	3.94665	2.45419	-0.978324
	Thrb	3.94408	2.45229	0.831906
	Lonrf3	3.9408	2.44968	1.03291
	Igkv9-120	3.93716	2.44672	-1.70236
	Trbv24	3.93652	2.44672	4.17681
	Aspdh	3.93417	2.44503	1.29768
	Gchfr	3.92949	2.44159	1.36791
	Zfyve28	3.92941	2.44159	-1.36599
	Fcho1	3.9252	2.43805	-1.03762
	Gm56600	3.92088	2.43438	-1.45058
	Perp	3.91972	2.43389	0.779117
	Clstn1	3.91387	2.42869	0.434478
	E230016K23Rik	3.9116	2.42707	-1.24161
	Gm7049	3.9097	2.42583	2.95865
	Alg11	3.9075	2.42428	0.538215
	Mcam	3.90509	2.42253	-0.420212
	Wdr27	3.90259	2.42068	-1.57493
	Dnaja1	3.89403	2.41276	0.849845
	Trappc8	3.88823	2.40789	0.345035
	Gm4956	3.88785	2.40789	0.92954
	Acad9	3.8867	2.40738	0.86078
	Ppfia4	3.88055	2.40188	-1.07074
	Por	3.87585	2.39783	0.968113
	Ccl22	3.87326	2.39588	-1.63852
	Bmp4	3.8699	2.39317	0.550476
	C1galt1c1	3.86764	2.39155	0.735151
	Prkaa2	3.86435	2.3889	0.734203
	Socs7	3.85749	2.38268	0.688082
	Ager	3.85441	2.38085	-1.52231
	Gm44785	3.85401	2.38085	1.52621
	Sesn1	3.85374	2.38085	-0.406833
	Selenop	3.85131	2.37906	0.858026
	Slc12a6	3.8501	2.37903	0.548526
	Gstz1	3.8498	2.37903	1.05908
	Fam8a1	3.84938	2.37903	0.548313
	Tmem120a	3.84769	2.37845	0.829706
	Acat1	3.84753	2.37845	0.996672
	Fgfr4	3.84384	2.37539	1.09726
	Entpd8	3.83601	2.36827	0.852898
	Cx3cl1	3.83544	2.36827	-0.597156
	Lax1	3.83483	2.36827	-0.954257
	Ak1	3.83351	2.36768	-0.560498
	Acox1	3.83251	2.36768	1.01554
	Pou2af1	3.83236	2.36768	-1.20014
	Lman2l	3.83092	2.36687	0.654829
	Tnfrsf21	3.8301	2.3667	0.934058
	Afap1l1	3.8295	2.3667	0.897545
	Tmem30a	3.82604	2.36386	0.602634
	Blnk	3.82236	2.36079	-0.444582
	Map3k1	3.79574	2.33524	-0.568001
	Fbn2	3.79525	2.33524	-1.09251
	Slc30a1	3.79494	2.33524	0.788651
	Galns	3.79432	2.33524	1.11403
	Hycc2	3.79237	2.33419	0.511128
	Amz1	3.79136	2.33419	-0.95525
	Adgra1	3.79072	2.33419	-1.60371
	Stt3b	3.79033	2.33419	0.675151
	Snrpert	3.79019	2.33419	1.22323
	Tex21	3.78872	2.33332	4.13305
	Gm37824	3.78101	2.32664	0.943674
	Tdg	3.78081	2.32664	-0.819777
	Tmem267	3.77774	2.32418	1.44713
	Ubiad1	3.77707	2.32412	1.10482
	Gm26760	3.77578	2.32387	-2.80343
	Adi1	3.77561	2.32387	0.7095
	AW209491	3.77342	2.3223	0.605493
	Lrrc58	3.77153	2.32101	0.598684
	Trbv13-1	3.76402	2.31411	-4.50365
	Cul7	3.7634	2.31409	-0.355719
	A930006K02Rik	3.76176	2.31305	-1.56222
	Nedd4l	3.76053	2.3127	0.449042
	Itfg1	3.7602	2.3127	0.781294
	Hspa4l	3.75347	2.30657	0.555044
	Kcnq5	3.75264	2.30634	-1.37194
	D630003M21Rik	3.74553	2.29994	-0.884378
	Tgfbr2	3.74504	2.29994	-0.340206
	Trim23	3.74268	2.29818	0.350656
	Tmem205	3.7404	2.2965	0.865394
	Zfp618	3.73959	2.29628	-0.314747
	Npc1	3.73702	2.2943	0.369055
	Lair1	3.73399	2.29235	-0.998664
	Asb2	3.73387	2.29235	-1.16627
	Gabra3	3.72297	2.28259	-2.25771
	H2-Eb2	3.72293	2.28259	-1.36096
	Zdhhc2	3.71996	2.28021	0.981147
	Ints1	3.71804	2.27888	0.345681
	Tpmt	3.71596	2.27738	1.08711
	Reep6	3.7142	2.27621	1.19965
	Cygb	3.71189	2.2745	-0.673496
	Tmx1	3.70984	2.27339	0.491935
	Map4k1	3.70957	2.27339	-0.927364
	Tfec	3.70902	2.27339	0.701449
	Ifi208	3.70731	2.27226	-1.39106
	Podn	3.70638	2.27191	0.927064
	Slc35b4	3.70572	2.27184	0.591112
	Tmem19	3.70482	2.27152	0.758506
	Gm44956	3.7037	2.27099	2.52776
	Blm	3.70087	2.26873	-0.764631
	H2bc3	3.69677	2.26521	-0.825425
	Sos2	3.69601	2.26503	0.284919
	Gbp10	3.69446	2.26407	-1.4739
	Banp	3.69224	2.26283	0.889824
	Zc3h12d	3.69207	2.26283	-0.711353
	Clcn2	3.6872	2.25919	0.602837
	Psrc1	3.68685	2.25919	-0.960721
	Rora	3.6867	2.25919	0.433915
	Tgm1	3.68607	2.25913	1.1402
	Gm36283	3.68339	2.25702	-2.44467
	Keg1	3.68276	2.25696	1.15415
	Cyb561	3.6815	2.25628	0.672849
	Arpp19	3.67914	2.25448	0.82232
	Map3k13	3.67826	2.25418	0.48997
	Chrna2	3.67367	2.25015	1.95811
	Ighv1-15	3.66824	2.2453	-3.70737
	Zfp811	3.66204	2.23966	1.57
	Tpm4	3.65842	2.23661	-0.406426
	Uvssa	3.65469	2.23344	-0.423214
	Tmppe	3.64993	2.22925	0.534599
	Vstm4	3.64812	2.22908	-0.677731
	H2-Eb1	3.64811	2.22908	-3.6158
	Tspan1	3.64807	2.22908	0.552872
	Cd55	3.64748	2.22905	0.845863
	havana	3.64326	2.22541	-1.72005
	Sypl2	3.63953	2.22223	1.20496
	Xaf1	3.63896	2.22222	-0.776226
	Ifi205	3.63678	2.2206	-0.937725
	Siglecf	3.63602	2.22043	-2.885
	Fam83f	3.6352	2.22043	-0.747825
	Bzw2	3.63467	2.22043	-0.47552
	havana	3.63437	2.22043	-0.982782
	Tpk1	3.63109	2.21811	0.854131
	Foxq1	3.63094	2.21811	0.614309
	Cfap47	3.62947	2.21788	-1.05034
	Gm31416	3.62876	2.21788	-3.09299
	Apoc3	3.62863	2.21788	1.16801
	Etfb	3.62845	2.21788	0.58179
	H2-T10	3.62794	2.21788	1.34847
	Atl2	3.62643	2.21691	0.511334
	Ivd	3.61943	2.21047	0.917173
	Arsk	3.61774	2.20932	0.397459
	Tmem62	3.61546	2.2076	0.53564
	Iba57	3.61375	2.20644	0.631859
	4930453N24Rik	3.61263	2.20617	0.377398
	Rab11b-ps2	3.61239	2.20617	1.71186
	Clock	3.61108	2.2054	0.356425
	Spo11	3.61003	2.2049	-1.89486
	Krr1	3.60802	2.20344	0.343795
	Mab21l3	3.60679	2.20275	-0.887236
	Ccdc107	3.60549	2.202	0.932992
	Tlr1	3.604	2.20105	-1.03462
	Oplah	3.60339	2.20099	0.743236
	Trbv13-2	3.59932	2.19746	-3.49277
	Aspa	3.5986	2.19728	1.01459
	Dtna	3.59743	2.19665	-0.481128
	Esrp1	3.5962	2.19596	0.58231
	Card9	3.5943	2.19459	-1.06749
	Inpp5f	3.58499	2.1864	0.497728
	Ednrb	3.58491	2.1864	0.794004
	Pkd2	3.58449	2.1864	0.501171
	H4c16	3.58342	2.18587	-0.818979
	Mkks	3.58131	2.18429	0.647727
	Mafb	3.57868	2.18264	-0.724258
	Csnk1g3	3.57859	2.18264	0.534122
	Socs4	3.57342	2.17801	0.379471
	Baiap3	3.57062	2.17585	-0.971865
	Lrriq3	3.5702	2.17585	0.913922
	Gm2629	3.56904	2.17522	-1.10578
	Glyctk	3.56596	2.17345	1.12527
	Zc3h12c	3.56573	2.17345	0.491571
	Gm15638	3.56567	2.17345	0.925363
	Slc39a14	3.56341	2.17171	1.1821
	Smlr1	3.55946	2.16829	1.6115
	Cep55	3.55833	2.16769	-1.02624
	Nptx1	3.5578	2.16769	2.29623
	Rfx5	3.55402	2.16444	-0.456861
	Braf	3.55006	2.161	0.374569
	Ovol1	3.54841	2.15988	0.796999
	Map3k5	3.54397	2.15596	0.303569
	Dnah3	3.54316	2.15567	1.27855
	Pank3	3.54009	2.15313	0.651785
	Rdh10	3.5387	2.15227	0.359443
	Zan	3.53582	2.14991	-2.4589
	Dscam	3.53511	2.14972	-2.51378
	Tcaim	3.53442	2.14955	0.81826
	Prob1	3.53241	2.14805	0.993968
	Myo5a	3.52861	2.14478	1.11539
	Gm7809	3.51476	2.13145	1.77776
	Col26a1	3.51374	2.13094	-1.23633
	Lrp4	3.5122	2.12992	0.672896
	Gm10419	3.5114	2.12964	-1.73617
	Soat2	3.50999	2.12875	-1.55559
	Clcn3	3.50704	2.12653	0.556656
	Ppp2r1b	3.50674	2.12653	0.471739
	Gm47657	3.50387	2.12452	-1.28593
	Slc6a15	3.5037	2.12452	1.06149
	Frem2	3.50238	2.12372	0.718028
	Ugt1a9	3.50044	2.12228	-2.97822
	Minar1	3.4992	2.12155	-1.51784
	Gm45797	3.49776	2.12063	-1.14977
	5830428M24Rik	3.49556	2.11894	-1.12181
	Kcnab2	3.49373	2.11762	-0.937047
	Angptl4	3.49177	2.11617	0.677547
	Inka2	3.48572	2.11063	-0.762401
	Iglc3	3.48415	2.10956	-1.26492
	Add2	3.482	2.10793	0.913039
	Vipr2	3.47898	2.10542	-2.1084
	Trbv16	3.47757	2.10468	-3.64569
	Smtnl2	3.47723	2.10468	-0.524493
	Gm42946	3.47571	2.10366	-1.19589
	Gbp9	3.47443	2.10288	-1.11292
	Rbm47	3.4738	2.10276	0.703616
	mt-Nd2	3.47315	2.10262	0.654597
	Colq	3.47138	2.10164	-1.87628
	Apol7e	3.47116	2.10164	-1.4336
	Il20rb	3.469	2.1	-0.997283
	Lrpap1	3.46852	2.1	0.96471
	Acad10	3.46776	2.09975	0.887911
	Cxcl13	3.46727	2.09975	-1.46728
	Ung	3.46583	2.09881	-0.873016
	Wdfy4	3.46267	2.09615	-0.799805
	Mmgt1	3.46174	2.09584	0.585264
	Chdh	3.46137	2.09584	0.788866
	Zfp444	3.45773	2.09271	0.739075
	Acvr2a	3.45615	2.09257	0.327229
	Zfp869	3.45614	2.09257	-0.322669
	Gm48744	3.4561	2.09257	-3.22878
	Frmpd3	3.45214	2.0891	2.00391
	1700123O20Rik	3.44904	2.08649	0.514126
	Cacna1d	3.44795	2.0859	-0.81125
	Hic1	3.44731	2.08575	-0.62023
	Slc6a20a	3.44674	2.08575	0.656234
	Klhl42	3.44632	2.08575	0.360958
	Dennd4a	3.44244	2.08236	-0.450768
	Pea15a	3.44033	2.08074	-0.468063
	Txnl4a	3.43891	2.07982	0.576677
	Rab37	3.43804	2.07943	-1.03211
	Gm10830	3.43722	2.07911	-1.70944
	Gm49783	3.4306	2.07297	-1.02898
	Gm36129	3.42996	2.07284	0.851021
	Mt2	3.42949	2.07284	-0.935141
	Pnpla6	3.42726	2.0711	0.384626
	Tmem106b	3.42449	2.06918	0.580653
	Gatad1	3.42437	2.06918	0.836552
	Clec10a	3.42341	2.06902	-1.20137
	Slc9a8	3.42308	2.06902	1.47777
	Ifi204	3.42267	2.06902	-0.84916
	Zfp955a	3.42221	2.06902	0.522155
	Asap3	3.42158	2.06902	-0.50466
	Chrm3	3.4213	2.06902	1.06359
	Rab38	3.42069	2.0689	1.11716
	Glipr1	3.41729	2.06598	-0.702407
	Nceh1	3.41559	2.06484	0.9823
	Lmbrd2	3.41519	2.06484	0.690451
	Hus1	3.41437	2.0645	0.783669
	Hsp90b1	3.41345	2.06419	0.571644
	Cdcp1	3.41284	2.06419	0.460851
	Abca3	3.41262	2.06419	0.930749
	Papss2	3.41164	2.06368	0.824191
	Znrf2	3.4102	2.06273	0.635751
	Ddi2	3.40657	2.05957	0.446394
	Yars2	3.40454	2.05801	0.516871
	Ctbs	3.40242	2.05638	0.803219
	Atp2a2	3.3999	2.05433	0.551757
	Ly86	3.39825	2.05316	-1.13263
	Pnkd	3.39526	2.05064	0.726029
	Col6a4	3.39474	2.05059	-1.29391
	Adhfe1	3.39236	2.04869	1.03938
	Brap	3.38946	2.04627	0.663161
	Rasa4	3.38444	2.0419	-0.923993
	Pced1b	3.38415	2.0419	-0.604444
	Wasl	3.38089	2.03911	0.320253
	Unc93b1	3.37686	2.03633	-0.79343
	Fastkd2	3.37674	2.03633	0.576128
	Ly6g2	3.3767	2.03633	1.0984
	Gm37728	3.37555	2.03565	-0.612658
	H1f5	3.36737	2.02794	-1.22243
	Gm29675	3.3663	2.02734	-1.61923
	Cd300lf	3.36483	2.0264	-1.50359
	P4hb	3.36442	2.0264	0.625279
	Fmo2	3.36267	2.02511	0.829476
	Chchd3	3.3617	2.02461	0.44539
	Mtus1	3.36038	2.02376	0.69088
	Ppp1r15b	3.35932	2.02331	0.48618
	Pex11a	3.35888	2.02331	0.815725
	Gm13889	3.35854	2.02331	-0.968405
	Dnase2a	3.35729	2.02263	-0.537339
	Zmpste24	3.35693	2.02263	0.574569
	Zfp219	3.35263	2.01895	-0.367577
	Spef2	3.35172	2.01895	-1.16066
	Mrs2	3.35155	2.01895	0.521125
	Ccr5	3.3514	2.01895	-1.19771
	B4galt5	3.34786	2.01588	1.12295
	Prdm1	3.34715	2.01563	-0.644267
	Nfasc	3.3463	2.01563	-1.27323
	Mep1b	3.34623	2.01563	1.35492
	Bpnt2	3.34544	2.01529	0.409355
	Me1	3.34413	2.0152	1.06977
	Ppt2	3.34388	2.0152	0.92838
	Blmh	3.34381	2.0152	0.72071
	Kdelr2	3.34351	2.0152	0.48692
	Hibch	3.34291	2.01505	0.717367
	Aspg	3.34129	2.01388	1.07578
	Coa6	3.33444	2.00753	0.838991
	C4a	3.33367	2.00753	1.20844
	Zdhhc1	3.33357	2.00753	-0.43241
	Ppp1r11	3.33273	2.0075	0.418761
	Rasgrp4	3.33263	2.0075	-1.09636
	Slc25a29	3.331	2.00633	0.770351
	Sspo	3.33024	2.00621	-1.19004
	Aff3	3.32997	2.00621	-0.856995
	Phtf1	3.32834	2.00529	-0.427949
	Pctp	3.32815	2.00529	1.05067
	Dnajc22	3.32722	2.0048	0.991001
	Calml3	3.32363	2.00166	-1.1333
	Panct2	3.32085	1.99934	1.07871
	Sigirr	3.31761	1.99655	0.732503
	Hemk1	3.31617	1.99567	0.602923
	Capsl	3.31583	1.99567	-1.27867
	Gm57096	3.31509	1.99567	-1.74912
	Kcnj15	3.31454	1.99567	0.983912
	Ighv2-3	3.31449	1.99567	-6.00083
	Cat	3.31397	1.99559	0.924657
	Tlr9	3.31322	1.99529	-0.905729
	Tent5c	3.31266	1.99518	-0.706058
	Apaf1	3.31202	1.99498	-0.646324
	Cep170b	3.31067	1.99446	0.46173
	B4galnt1	3.3106	1.99446	-0.871043
	Notumos	3.30962	1.99398	1.682
	Ly6d	3.30924	1.99398	-1.14434
	Mertk	3.30659	1.99178	0.38485
	Tmtc3	3.30355	1.98918	0.363322
	Cox6b2	3.30289	1.98896	-0.926311
	Nkd2	3.29799	1.9845	-1.11117
	Ncor1	3.29693	1.98389	0.27656
	Igkv3-4	3.29574	1.98313	-3.63966
	Tmem243	3.29488	1.98271	0.71051
	Wbp1l	3.29297	1.98154	0.311284
	Them7	3.29283	1.98154	1.24739
	Mme	3.29231	1.98147	0.555278
	Atp13a3	3.29088	1.98048	0.512275
	Slc4a11	3.28916	1.98016	-0.674243
	Tes3-ps	3.28891	1.98016	1.61843
	Slc10a2	3.2889	1.98016	0.945881
	Prex2	3.28882	1.98016	0.518437
	Enpp3	3.28549	1.97727	0.894806
	Myo1h	3.28346	1.97569	-1.24514
	Afg3l1	3.28219	1.97484	0.535024
	Uroc1	3.27648	1.97013	0.712878
	Ly75	3.27588	1.97013	-0.667844
	Abcc9	3.27584	1.97013	0.737068
	Thap2	3.2754	1.97013	0.455436
	Ighv2-6-8	3.27513	1.97013	4.00562
	B4galt2	3.2745	1.97013	-0.677479
	Plxdc2	3.27443	1.97013	0.416572
	Snx10	3.27141	1.96753	-0.718157
	Gm42697	3.2695	1.96606	0.97439
	Faah	3.26813	1.96512	0.416294
	Stard10	3.26662	1.96407	1.00412
	Nt5e	3.26621	1.96407	0.964346
	Gm39078	3.26356	1.96184	0.942606
	Tomm70a	3.26257	1.96129	0.429857
	Gpcpd1	3.26212	1.96126	-0.452562
	Tlr6	3.26037	1.95994	-0.778242
	Dgkh	3.25937	1.95937	0.373956
	Timm50	3.257	1.95743	0.755487
	Lacc1	3.25616	1.95702	-0.651622
	Dbp	3.25518	1.95686	-1.04701
	Pycard	3.25478	1.95686	-0.671494
	Csmd1	3.25472	1.95686	-0.842826
	Pknox2	3.25344	1.956	-0.738747
	Ntrk3	3.25225	1.95524	-0.702339
	Eif4g2	3.25151	1.95492	0.41616
	Prkg2	3.25081	1.95465	-0.921612
	Col15a1	3.24959	1.95385	-0.603083
	Cfap69	3.24817	1.95285	-0.756143
	Tmem25	3.24527	1.95038	0.718249
	Tc2n	3.24402	1.94955	1.5796
	Themis2	3.24315	1.9491	-1.00719
	Ighg2c	3.24078	1.94722	-3.27469
	Phf11a	3.24037	1.94722	-1.20389
	Erich4	3.23924	1.94722	0.878303
	Dcun1d3	3.23923	1.94722	0.489885
	Csf2rb2	3.23916	1.94722	-0.960926
	Tifa	3.23676	1.94538	-0.72383
	Slc25a42	3.23648	1.94538	0.969463
	Slc33a1	3.22915	1.93862	0.819364
	Lrtm2	3.22888	1.93862	-0.814186
	Hoxb3os	3.22753	1.93769	0.783764
	Gm8369	3.22589	1.93646	-2.3088
	Tm9sf3	3.22126	1.93225	0.50644
	Aim2	3.22048	1.93202	-1.18295
	Gm45867	3.22004	1.93202	-0.920256
	Ntn1	3.21946	1.93202	0.888067
	Lman2	3.21936	1.93202	0.520904
	Kmo	3.21845	1.93153	0.951927
	B3gat2	3.21463	1.92812	0.902246
	Scara3	3.21399	1.92793	-1.1134
	Olfm1	3.21345	1.92793	-0.412913
	Hcls1	3.21292	1.92793	-0.765141
	I830077J02Rik	3.21278	1.92793	-0.978797
	E230029C05Rik	3.21095	1.92652	-0.913684
	Tpx2	3.2086	1.92458	-0.748653
	2310030G06Rik	3.20776	1.92443	0.510006
	Tagap	3.20735	1.92443	-0.742288
	Ahsa1	3.2068	1.92443	0.689317
	Snx7	3.2068	1.92443	0.844119
	Naaa	3.20568	1.92372	-0.639572
	Tgif2	3.20343	1.92187	-0.771045
	Sos1	3.20136	1.92027	0.463765
	Ntng2	3.201	1.92027	-0.671286
	Ppm1e	3.20046	1.92013	0.834908
	Ugt1a10	3.19981	1.9199	-1.57955
	Atp9a	3.19788	1.91855	0.727942
	Lrrc8b	3.19765	1.91855	0.654516
	Slc15a3	3.19153	1.91284	-0.934561
	Tmem169	3.18951	1.91178	1.12165
	Fah	3.18926	1.91178	1.14868
	Arfgef1	3.18925	1.91178	0.400679
	Khk	3.18868	1.91162	1.09632
	Igkj5	3.18809	1.91144	-1.20515
	Cldn3	3.18419	1.90798	0.615961
	B430306N03Rik	3.18345	1.90798	-1.52507
	Ube2e1	3.18342	1.90798	0.61543
	Lpgat1	3.18159	1.90655	0.717547
	Atcay	3.17541	1.90077	-1.52064
	Zfp521	3.17453	1.9003	-0.589084
	1700003M07Rik	3.16962	1.89579	-2.85701
	Dnajc3	3.1681	1.89468	0.523399
	A530064D06Rik	3.16697	1.89396	-2.31494
	Gpd2	3.16513	1.89337	0.717455
	Gm19684	3.16477	1.89337	-1.39703
	Mettl9	3.1634	1.89337	0.498654
	Gm13398	3.16329	1.89337	-1.71465
	Igkj3	3.16316	1.89337	-1.23165
	Smurf2	3.16272	1.89337	0.456949
	E2f5	3.16228	1.89337	0.416571
	Impa1	3.16204	1.89337	0.472586
	Gm20621	3.16203	1.89337	1.5508
	Gm56603	3.16183	1.89337	0.959967
	Acss2	3.16175	1.89337	0.97125
	Pex11g	3.16159	1.89337	0.616633
	Arsg	3.15993	1.89212	0.951273
	Nr1h3	3.15884	1.89142	0.689855
	Kitl	3.15776	1.89073	0.408367
	Chordc1	3.15257	1.88595	0.543352
	Gm14292	3.15147	1.8854	2.34103
	Hps5	3.15066	1.8854	0.454283
	Kansl1l	3.1505	1.8854	0.288369
	Itgam	3.15044	1.8854	-0.809475
	Zfp706	3.1491	1.88484	0.684312
	Hap1	3.14909	1.88484	-0.757565
	Btc	3.14739	1.88353	0.970684
	Greb1l	3.14594	1.88248	0.525972
	Eef1e1	3.14458	1.88167	0.546851
	Vapa	3.14435	1.88167	0.298597
	Ldah	3.14242	1.88014	0.331377
	Nit1	3.14028	1.87839	0.789411
	Gvin-ps3	3.13981	1.87831	-1.19837
	Tmtc4	3.13879	1.87768	0.514283
	Slc22a28	3.13774	1.87703	1.1578
	Fbxo36	3.13639	1.87606	0.895593
	Lmtk2	3.13474	1.87481	0.616504
	Gm5547	3.13378	1.87435	-1.46689
	Hnrnpd	3.1335	1.87435	-0.275509
	Rpl29	3.13012	1.87135	-1.41236
	Ms4a1	3.12965	1.87128	-1.74292
	Rspry1	3.12682	1.86883	0.292694
	Ebp	3.12542	1.86782	0.720338
	Akr1b7	3.12035	1.86354	-1.14711
	Tmem154	3.12012	1.86354	-0.781303
	Nxpe5	3.11998	1.86354	-1.53526
	Gm14029	3.11942	1.86338	-1.91805
	Tcaf2	3.11755	1.86189	-0.479785
	9830107B12Rik	3.11681	1.86154	-6.24881
	Ostc	3.11619	1.8613	0.415163
	Sgip1	3.11237	1.85787	-0.943557
	Ighv13-2	3.11169	1.85758	-5.10767
	Nr1h5	3.10961	1.85588	3.38602
	Junos	3.10887	1.85553	-1.17822
	Upb1	3.1082	1.85537	0.962351
	Ciita	3.10795	1.85537	-0.909663
	Tysnd1	3.10741	1.85522	0.613897
	Ift20	3.10695	1.85514	0.387267
	Zbtb44	3.10583	1.8544	0.529705
	Emc1	3.10233	1.85128	0.364762
	Fuca2	3.10134	1.85067	0.994841
	4930550C14Rik	3.10083	1.85055	-0.770114
	Cdo1	3.10022	1.85046	0.614344
	Thoc7	3.09997	1.85046	0.526156
	Nfs1	3.09914	1.85001	0.749427
	Pgm3	3.09842	1.84966	0.675077
	Tm7sf3	3.09704	1.84866	0.806728
	Etv6	3.09628	1.84847	0.412931
	Igkv2-112	3.09607	1.84847	-5.56902
	Mrnip	3.0957	1.84847	0.824547
	Gm5431	3.09435	1.8475	-0.784718
	Isg15	3.0922	1.84573	-0.989545
	Mgll	3.09125	1.84515	0.742522
	Rcn2	3.09002	1.8443	-0.457928
	Pcdh1	3.089	1.84366	0.568972
	Gm37663	3.0878	1.84284	-0.716845
	Ppa2	3.0868	1.84222	0.693701
	Klhl9	3.08643	1.84222	0.416333
	Ireb2	3.08012	1.83629	0.335279
	Arrdc2	3.07902	1.83556	-0.543856
	Ighv10-1	3.07592	1.83284	-4.90225
	Oxct1	3.0729	1.83019	0.77123
	Amigo1	3.07202	1.82968	0.45976
	Als2	3.06799	1.82604	0.353093
	Ighv1-70	3.06648	1.8249	3.77499
	Gm7993	3.06517	1.82396	3.13011
	Ahctf1	3.06475	1.82392	0.302825
	Cd83	3.06307	1.82284	-1.05086
	Sepsecs	3.0626	1.82284	0.51163
	Ipp	3.06256	1.82284	0.615576
	Fbxo8	3.05943	1.82029	0.575411
	Igkc	3.05926	1.82029	-1.09853
	Tprn	3.05789	1.81929	0.497238
	C1d	3.05606	1.81864	0.484795
	Snx32	3.05593	1.81864	-0.667296
	Slc17a5	3.05587	1.81864	0.71394
	Gm47345	3.05575	1.81864	-1.98604
	Gstm1	3.05435	1.8176	0.882859
	Slc16a13	3.05276	1.81639	0.737775
	Unc13c	3.04834	1.81234	1.16158
	Neurog2	3.04737	1.81191	3.11048
	Treml4	3.04718	1.81191	-1.14853
	Apobr	3.04191	1.80701	-0.798828
	Yes1	3.04008	1.80555	0.305678
	Hibadh	3.03757	1.80342	0.737425
	Icosl	3.03713	1.80334	-0.51111
	Slc1a1	3.03602	1.80259	0.94139
	Rnf128	3.03363	1.80058	0.59215
	Acsm2	3.03252	1.80006	1.07702
	Nr2f6	3.03238	1.80006	0.53674
	Guk1	3.02991	1.79795	0.496422
	L3hypdh	3.02904	1.79775	0.740937
	Trappc2b	3.02897	1.79775	0.591427
	Sh2b2	3.028	1.79727	-0.859417
	Rpn1	3.02776	1.79727	0.496208
	Slc25a48	3.02516	1.79503	0.939613
	Trp53inp1	3.02429	1.79452	-0.439635
	Cysltr1	3.0222	1.79281	-0.965692
	Neurl3	3.02035	1.79132	-0.720769
	Clrn3	3.01855	1.79023	0.979946
	Ikzf3	3.01853	1.79023	-0.969159
	Gm37053	3.01716	1.78927	-0.857619
	Des	3.01686	1.78927	-0.502911
	Retreg2	3.01598	1.78902	0.562039
	Gpc4	3.01587	1.78902	0.782073
	Atp6v0e2	3.01294	1.78644	0.713918
	Adgra3	3.01125	1.78512	0.585905
	Ctnnd2	3.00876	1.78299	-0.83376
	St6galnac6	3.0066	1.78119	-0.588386
	Nrp1	3.00535	1.7803	-0.252526
	Nlrp6	3.00378	1.77909	0.872229
	Abhd17b	3.00283	1.7785	0.442866
	Rbp4	3.00104	1.77707	1.51285
	Pf4	2.99931	1.7757	-1.50212
	Carmil3	2.99828	1.77508	-0.872691
	Xpot	2.99798	1.77508	0.423769
	Mlx	2.99395	1.77141	0.81297
	Fscn1	2.99274	1.77063	-0.832096
	Lypd6	2.99245	1.77063	0.895982
	Ubfd1	2.9917	1.77041	0.356905
	Tk1	2.99152	1.77041	-0.672574
	Sfi1	2.99012	1.76976	-0.553056
	Arhgap5	2.99009	1.76976	0.424577
	Glb1	2.98934	1.76976	0.792788
	Elk3	2.98932	1.76976	-0.412504
	Dmxl1	2.98873	1.76976	0.33277
	Hmga2-ps1	2.98872	1.76976	-1.21651
	Mtrex	2.98517	1.76656	0.546771
	Ccr7	2.98375	1.76549	-1.71281
	Fgd2	2.98322	1.76539	-0.988784
	BC024386	2.98294	1.76539	0.765777
	Cdkl3	2.97926	1.76227	-0.615382
	Acsf3	2.97911	1.76227	0.613364
	Gde1	2.97811	1.76162	0.646072
	Pot1b	2.977	1.76086	-0.645861
	Egf	2.97486	1.75908	0.848999
	Gm35154	2.97178	1.75635	-1.15733
	Neu2	2.97002	1.75495	0.974549
	Pdia6	2.9676	1.75287	0.580891
	Dnase1l3	2.96685	1.75248	-1.07062
	Polh	2.96485	1.75083	0.521297
	C1qtnf1	2.96339	1.74972	-0.600497
	Cmtm4	2.96224	1.74892	0.419935
	Akap1	2.96001	1.74704	0.644083
	Clpx	2.95926	1.74664	0.546664
	Tmem115	2.95853	1.74626	0.478131
	Trim31	2.95756	1.74587	2.46387
	Gm33906	2.95739	1.74587	3.86638
	Tnip3	2.95708	1.74587	-1.09896
	Ighj4	2.95652	1.74565	-0.981689
	Scn5a	2.95541	1.74514	-1.27879
	Stra6l	2.95532	1.74514	1.21291
	Niban3	2.95481	1.74498	1.09809
	Gm57204	2.95413	1.74465	-1.39732
	Oas1b	2.95292	1.74396	-0.95358
	Noxo1	2.95274	1.74396	-0.683318
	Phkb	2.95038	1.74195	0.468037
	Lonp1	2.9487	1.74061	0.60664
	Hsp90aa1	2.948	1.74026	0.805373
	Npy1r	2.94643	1.73903	1.16587
	Chchd1	2.94179	1.73506	0.430508
	Magt1	2.94176	1.73506	0.536825
	Rtp4	2.94027	1.73391	-0.786117
	Ighv14-3	2.93755	1.73154	-3.32007
	Kcnma1	2.93525	1.72959	0.672015
	Phf11	2.93401	1.72868	-1.56431
	Prtg	2.93348	1.7285	-1.41551
	Ilrun	2.93312	1.72849	0.567993
	Rhov	2.93258	1.72828	1.34471
	Defb29	2.93171	1.72776	1.15193
	Gm14305	2.9298	1.72619	-8.3563
	Abtb3	2.92853	1.72527	-0.6421
	Prkg1	2.92813	1.72521	-0.542118
	Cd72	2.92774	1.72516	-0.699771
	Ccr2	2.92655	1.72432	-1.00302
	Csf2rb	2.9241	1.72221	-1.0364
	Gng2	2.92349	1.72194	-0.640124
	Mrpl12	2.92282	1.72161	0.660831
	Rffl	2.922	1.72114	0.435716
	Slc15a2	2.91981	1.71928	0.859827
	Pigg	2.9184	1.71821	0.595193
	Asb13	2.91726	1.71794	0.716262
	Pigq	2.91699	1.71794	0.643176
	Selenot	2.91682	1.71794	0.494507
	Gvin-ps1	2.91677	1.71794	-1.13395
	Tnfrsf8	2.91429	1.71606	-2.09257
	Clec7a	2.91421	1.71606	-1.09127
	Fnip2	2.91324	1.71559	0.627699
	Lrrc9	2.91307	1.71559	-1.50896
	Gm43429	2.91215	1.71501	-0.973087
	Slc28a2	2.91081	1.71423	-1.84792
	Sp110	2.91069	1.71423	-0.753981
	F10	2.90781	1.71239	-1.34996
	mt-Ti	2.9075	1.71239	1.08205
	Chst11	2.90744	1.71239	0.754854
	Tgfbi	2.90722	1.71239	-0.689585
	Gm42141	2.90705	1.71239	-1.69715
	Lrrc19	2.90683	1.71239	0.906081
	Ddah1	2.90649	1.71239	0.844377
	Mapk14	2.90611	1.71234	0.463265
	Aass	2.90559	1.71215	0.994195
	Ptgir	2.89945	1.70673	-0.78912
	Cenpx	2.89926	1.70673	0.668152
	Pgap4	2.89916	1.70673	0.599236
	Clp1	2.89859	1.7065	0.436148
	Prkcsh	2.89817	1.70641	0.441009
	Trim30a	2.89782	1.70639	-0.816623
	Exo1	2.89734	1.70625	-0.933392
	Hspa9	2.89698	1.70622	0.582307
	Abcd3	2.89589	1.70547	0.730258
	Phf11b	2.89526	1.70516	-1.05327
	Dync1li1	2.8928	1.70306	0.650247
	Ckap2l	2.89249	1.70306	-0.734673
	Birc3	2.89151	1.7027	-0.627382
	Dld	2.89147	1.7027	0.595283
	Coro6	2.89003	1.70193	0.958099
	Gm6981	2.89003	1.70193	1.43471
	Rab30	2.88562	1.69784	-0.520941
	Ccdc6	2.8846	1.69743	0.525936
	Trap1	2.88454	1.69743	0.676177
	Tbc1d13	2.88274	1.69596	0.702734
	Rab19	2.88203	1.69558	-0.638109
	Clca3a2	2.88157	1.69545	-1.23698
	Plbd1	2.88114	1.69534	-0.823309
	Neil3	2.87904	1.69376	-0.960868
	Igkv8-28	2.87889	1.69376	-2.94252
	Basp1	2.87818	1.69337	-0.714197
	Mlec	2.87729	1.69281	0.647656
	Gm45011	2.87679	1.69264	1.28735
	Tcirg1	2.87571	1.69209	-0.537103
	Slc9a6	2.87559	1.69209	0.489699
	Mpst	2.87491	1.69187	0.703632
	Kctd2	2.87471	1.69187	0.436266
	Mogs	2.87426	1.69175	0.416448
	Gm20627	2.87193	1.68974	2.15067
	Fasn	2.87138	1.68952	0.583989
	Gm12999	2.87088	1.68935	1.13287
	H2aj	2.87056	1.68935	0.759699
	Fads3	2.86976	1.68888	0.790147
	Paqr9	2.8682	1.68764	0.943721
	Kbtbd11	2.86699	1.687	0.42037
	Xrcc3	2.86691	1.687	-1.63872
	Cr2	2.86644	1.68685	-0.847191
	St8sia6	2.8661	1.68684	0.532272
	Ccnb2	2.86478	1.68603	-0.720717
	Megf6	2.86464	1.68603	-1.18168
	Tmem38b	2.864	1.68571	0.601514
	H1f3	2.86309	1.68513	-0.779831
	Arap1	2.8618	1.6844	-0.462547
	Ube2v2	2.86171	1.6844	0.417145
	Svopl	2.86007	1.68308	-0.662547
	Gm15354	2.85963	1.68296	1.04981
	Gpr132	2.85844	1.68209	-1.13598
	Gm10222	2.85511	1.67912	0.693532
	Acyp2	2.85483	1.67912	0.655408
	Marchf6	2.85355	1.67832	0.555326
	Stxbp4	2.85339	1.67832	0.510532
	Knstrn	2.85191	1.67717	-0.717099
	Pdia3	2.85069	1.67649	0.468305
	Fpgt	2.8504	1.67649	0.417438
	Fhl1	2.85027	1.67649	0.94293
	Tmem139	2.84811	1.67465	0.862609
	Gm47493	2.84732	1.67418	2.53837
	Cenpa	2.84643	1.67361	-0.886559
	H2-K1	2.84604	1.67354	-0.555241
	Plekhf2	2.84477	1.67287	0.529759
	Lrmda	2.84473	1.67287	-1.10526
	Cd69	2.84395	1.67241	-1.02295
	Gm10647	2.84335	1.67213	-1.59908
	Fkbp4	2.84247	1.67158	0.647254
	Gm40264	2.84217	1.67158	1.82641
	Josd2	2.84139	1.67112	0.534719
	Ccdc47	2.84014	1.67058	0.388511
	Med14	2.83977	1.67058	0.573532
	Sypl	2.83958	1.67058	0.680766
	Gpsm3	2.83938	1.67058	-0.749369
	Aldh1a2	2.83926	1.67058	-0.666973
	Hck	2.83797	1.67005	-1.0248
	Fam114a1	2.83784	1.67005	-0.425982
	Bud23	2.83779	1.67005	0.444861
	Galnt2	2.83745	1.67003	0.34368
	Ift122	2.83534	1.66824	0.569529
	Ces2e	2.83379	1.667	0.809743
	Rab43	2.83249	1.66601	-0.773041
	Actr6	2.83106	1.6649	0.429361
	Tyw3	2.83045	1.66474	1.00799
	Gm57015	2.82971	1.66474	-2.2238
	Ticam2	2.82944	1.66474	-1.00945
	Lilrb4b	2.82936	1.66474	-0.93458
	Racgap1	2.82933	1.66474	-0.606638
	Gm49760	2.82839	1.66411	-1.10391
	Gm15396	2.82677	1.6628	1.34117
	Kif22	2.82623	1.66258	-0.838311
	Sirt6	2.82374	1.6604	-0.545223
	Fads2	2.82322	1.6602	0.7782
	H2-T-ps	2.8225	1.65995	1.41696
	Pawr	2.82235	1.65995	0.379087
	Carns1	2.82087	1.65891	-1.00712
	Cd8a	2.82068	1.65891	-0.780336
	Capn5	2.81984	1.65847	-0.391435
	Gm45170	2.81952	1.65847	-0.806804
	Bcl6	2.81932	1.65847	1.20688
	Adh5	2.81729	1.65694	0.712
	Dcaf10	2.81689	1.65694	0.391051
	Hmgcr	2.81685	1.65694	0.883405
	Rbm3	2.81566	1.65606	-0.496993
	Ptges3	2.81496	1.65567	0.462241
	Tcte2	2.81429	1.65536	0.617995
	Pik3c2a	2.81404	1.65536	0.323706
	Dbt	2.81306	1.65499	0.683465
	Dgkk	2.81276	1.65499	-1.66157
	Klhl2	2.81273	1.65499	0.515657
	Chp2	2.81205	1.65462	-1.51409
	Chuk	2.81145	1.65432	0.518562
	Tnfrsf13c	2.80981	1.65312	-1.15419
	Gm12312	2.80963	1.65312	-3.76001
	Trbv15	2.80747	1.65138	-3.44667
	Pepd	2.80728	1.65138	0.765946
	Cnr1	2.80497	1.64954	-0.897753
	Gm57231	2.80482	1.64954	0.776293
	Acp6	2.80397	1.64899	0.699382
	Gm10134	2.80214	1.64747	-0.731551
	Mon2	2.79944	1.64508	0.24143
	Jcad	2.7986	1.6448	0.290994
	Timm22	2.79852	1.6448	0.488594
	Pals1	2.79824	1.6448	0.425063
	Sdr39u1	2.79787	1.64473	0.610603
	Gm10557	2.79598	1.64315	-0.778691
	Arhgef39	2.79548	1.64302	0.823117
	Ctsc	2.79525	1.64302	-0.721729
	Aadat	2.79382	1.64209	1.16972
	Il9r	2.79355	1.64209	-1.43149
	Cxcl12	2.7934	1.64209	0.832384
	Pter	2.7928	1.64179	0.928973
	Myo1g	2.79247	1.64176	-0.944189
	Invs	2.79108	1.64068	0.332667
	Prps1l3	2.79025	1.64015	0.394873
	Slc12a2	2.78971	1.63992	0.467761
	Igkv1-110	2.78913	1.63964	-2.40637
	Rorc	2.78843	1.63924	0.795445
	Gm38077	2.78785	1.63897	-0.572748
	Ube2d3	2.78645	1.63787	0.376914
	C1qtnf6	2.78399	1.63571	-0.831629
	Ncln	2.78026	1.63233	0.42319
	Hyal6	2.7799	1.63233	2.5643
	Lrrc27	2.77962	1.63233	-0.771915
	Psmc3ip	2.77941	1.63233	1.20027
	Usf3	2.77795	1.63118	0.398791
	Abl2	2.7766	1.63012	0.343788
	Igkv5-39	2.77582	1.62965	-2.45535
	Bst1	2.77514	1.62927	-0.608211
	Gm42517	2.77474	1.62917	-2.88705
	Aif1	2.77338	1.6284	-0.977729
	Tmem120b	2.77337	1.6284	0.581698
	Ormdl1	2.7726	1.62793	0.566935
	Zfp687	2.77153	1.62717	-0.320454
	Clcn4	2.77124	1.62717	0.4485
	Slamf9	2.77055	1.62677	-0.528451
	Frzb	2.76998	1.6265	0.599083
	Oxsr1	2.76929	1.62611	0.257491
	Hmga2	2.76795	1.62529	-2.42735
	Pml	2.76742	1.62529	-0.348112
	Cpox	2.76739	1.62529	0.712226
	Hgd	2.76728	1.62529	1.02519
	Susd1	2.76697	1.62529	-0.429594
	Trappc13	2.76594	1.62456	0.395865
	9130204K15Rik	2.7646	1.62351	1.61752
	Acot4	2.7631	1.62243	0.761592
	Ammecr1l	2.76276	1.62243	0.358883
	Prkcd	2.76263	1.62243	-0.378311
	Kntc1	2.76135	1.62153	-0.685349
	H2ac15	2.76114	1.62153	-1.38152
	Hspe1	2.7606	1.62129	0.874063
	Rnf17	2.7602	1.62118	-1.79892
	Agt	2.75887	1.62015	0.784757
	Gcnt1	2.75574	1.61731	0.907828
	Igf1r	2.75436	1.61623	0.583395
	Vwa2	2.75398	1.61614	0.671517
	9030625G05Rik	2.75312	1.61557	-1.71716
	Zfp783	2.75123	1.61425	-1.18639
	Ighv1-39	2.7512	1.61425	-2.95168
	Pcyt1b	2.75091	1.61425	-1.41583
	Nlgn2	2.74863	1.61257	-0.540374
	Gm47754	2.74859	1.61257	-2.19653
	Ube2d-ps	2.74835	1.61257	0.606825
	Igkj4	2.74788	1.61239	-1.32154
	Caps2	2.74698	1.61179	-1.14919
	Mfsd4b1	2.74561	1.611	0.810366
	Lsp1	2.74543	1.611	-0.88452
	Slc22a18	2.74531	1.611	1.09877
	Cacybp	2.74422	1.6102	0.497537
	Irf6	2.74282	1.60909	0.466671
	Plek	2.74201	1.60857	-0.882178
	Sec24a	2.74084	1.6077	0.502104
	3110080O07Rik	2.74007	1.60722	-0.908278
	Ak3l2-ps	2.73931	1.60675	1.53054
	Ppp4r1l-ps	2.73868	1.60641	-0.548331
	Trgc2	2.73791	1.60593	-1.61995
	H2-M3	2.73692	1.60524	-0.614122
	Stxbp5	2.73605	1.60465	0.278893
	Sppl2a	2.73568	1.60458	0.304734
	Wfdc17	2.73411	1.60331	-0.812097
	Msn	2.73383	1.60331	-0.412096
	Kpna1	2.73257	1.60233	0.328654
	Ccnd1	2.72977	1.59982	-0.490393
	Letm1	2.72916	1.59979	0.599377
	Snx31	2.72916	1.59979	1.14199
	Rtn4ip1	2.72841	1.59956	0.505354
	Skap2	2.72835	1.59956	-0.264951
	Pdzk1	2.72806	1.59956	0.960116
	Lrrc3	2.72767	1.59945	0.666053
	Aco1	2.72604	1.59811	0.759913
	Cpt2	2.72517	1.59754	0.803923
	Fam184b	2.72478	1.59743	-0.980876
	Ulbp1	2.72437	1.59731	-0.784845
	Rbpj-ps3	2.72344	1.59666	-0.738927
	Ighv1-18	2.72276	1.59665	-4.23883
	Cym	2.72266	1.59665	2.32884
	Nfia	2.7223	1.59665	0.394786
	mt-Co3	2.72228	1.59665	0.5186
	Septin9	2.72024	1.5949	-0.310981
	Tg	2.71946	1.59441	-1.82028
	Bphl	2.71874	1.59397	0.932892
	Il4i1	2.71801	1.59353	-1.20488
	Ciart	2.71731	1.5933	-1.30978
	Nckipsd	2.71721	1.5933	-0.456695
	Arhgap10	2.71666	1.59307	0.567332
	Tmem70	2.71641	1.59307	0.550567
	Grem2	2.71606	1.593	3.09867
	Ptafr	2.71512	1.59235	-0.960684
	Agpat3	2.71441	1.59192	0.63468
	Rad18	2.71341	1.59121	-0.644773
	P4ha1	2.7127	1.59079	0.592828
	Grpel2	2.71223	1.5906	0.369927
	Trpv2	2.71123	1.58988	-0.767121
	Dhdh	2.70929	1.58841	0.694541
	Erc2	2.70915	1.58841	0.63971
	Pgap2	2.70852	1.58841	-0.449625
	Ube4a	2.70834	1.58841	0.417106
	Smg7	2.70819	1.58841	0.357998
	Cd302	2.70806	1.58841	0.596433
	Gm10732	2.70743	1.58818	0.891728
	C330002G04Rik	2.70726	1.58818	0.839769
	Cep104	2.70677	1.58797	0.40871
	Glg1	2.70453	1.58601	0.41129
	Dhx29	2.70362	1.58538	0.501846
	Gm15611	2.70332	1.58537	2.49488
	Ifi211	2.70104	1.58337	-0.870723
	Tmem245	2.69982	1.58243	0.268638
	Slc47a1	2.69943	1.58232	0.920538
	Ddx43	2.69849	1.58166	1.35499
	Asgr2	2.69764	1.58109	-1.21721
	Ak6	2.69358	1.57731	0.530448
	Ttll4	2.69305	1.57712	0.363231
	Mid2	2.69282	1.57712	0.350425
	Lipo2	2.68966	1.57423	2.45251
	Cdsn	2.68822	1.57307	1.86633
	Gm12454	2.6879	1.57303	0.809764
	Tle2	2.68582	1.57143	-0.512581
	Etnk2	2.68574	1.57143	0.638079
	Gcdh	2.68439	1.57036	0.787734
	Gm56935	2.68367	1.56992	-0.54999
	Airn	2.68246	1.56931	-0.771969
	Mrpl57	2.68241	1.56931	0.55336
	Phlpp2	2.68222	1.56931	0.308343
	Fdx1	2.68035	1.56771	0.655006
	Spock2	2.67879	1.56678	-0.821879
	Oas1a	2.67863	1.56678	-0.832997
	Serp1	2.67848	1.56678	0.466129
	Gm14091	2.67813	1.56678	1.74901
	Fam120c	2.67803	1.56678	0.323125
	Kcnn4	2.67611	1.56514	-0.886128
	Gm43065	2.67504	1.56454	-1.19199
	Slc22a15	2.67479	1.56454	-0.601093
	Mia3	2.67468	1.56454	0.373976
	Nbn	2.67332	1.56346	0.330569
	Lztfl1	2.67267	1.56309	0.300756
	Samd8	2.66875	1.55944	0.53935
	Pros1	2.66836	1.55933	-0.334194
	Acad12	2.66653	1.558	0.658938
	Crnde	2.66642	1.558	-0.995235
	Cideb	2.66608	1.558	0.989344
	Gm56906	2.66523	1.558	-0.51778
	Gm42536	2.66521	1.558	-1.13017
	Gm5970	2.66515	1.558	-1.21057
	Zfp423	2.66511	1.558	-0.59295
	Slc5a6	2.66428	1.55772	0.889178
	Hfe	2.66428	1.55772	-0.427843
	Scrn3	2.66297	1.55669	0.633947
	Fem1b	2.66225	1.55648	0.306627
	Gm37261	2.66222	1.55648	-2.33055
	Wars2	2.66152	1.55606	0.477713
	Shfl	2.66003	1.5555	-0.611915
	Clpb	2.65997	1.5555	0.556851
	Pappa	2.65996	1.5555	0.757234
	H2ac19	2.65986	1.5555	1.62441
	Fcrl1	2.65957	1.55547	-1.26604
	E2f2	2.65892	1.5551	-0.569026
	Fcrla	2.65864	1.55509	-1.09964
	Pop5	2.65831	1.55503	0.618168
	Hras	2.6577	1.5547	0.553834
	Cryz	2.65655	1.55388	0.837703
	Ddit4l	2.65634	1.55388	0.654991
	Ankrd9	2.65556	1.55365	0.511857
	Dynlt3	2.65549	1.55365	0.398717
	Astn1	2.6553	1.55365	1.63299
	Tmem97	2.65442	1.55304	0.719159
	Pde12	2.65279	1.55168	0.359599
	Rsph10b	2.65034	1.54951	-1.25341
	Pcolce	2.64912	1.54856	-0.426123
	Zbtb40	2.64829	1.548	0.343894
	Decr1	2.64526	1.5453	0.665366
	Dynll2	2.64506	1.5453	0.558841
	Gm50322	2.64457	1.54519	-1.41745
	Gm49700	2.6443	1.54519	-1.53881
	Gm32461	2.64413	1.54519	-0.551792
	Tmod2	2.64256	1.54389	-0.740956
	Usp47	2.64175	1.54352	0.309693
	Fastkd5	2.64165	1.54352	0.355039
	Tm2d2	2.64	1.54213	0.693024
	Gm12610	2.63943	1.54184	-1.06381
	Pde1b	2.63878	1.54145	-0.658315
	1110065P20Rik	2.63795	1.54089	0.54609
	Tnpo1	2.63643	1.53964	0.264066
	Acox2	2.6361	1.53958	1.04651
	Cmas	2.63466	1.5384	0.507153
	Trip13	2.63201	1.53602	-1.02265
	Acsm5	2.63054	1.53507	0.770506
	Pou2f2	2.63052	1.53507	-0.98038
	Map3k7cl	2.62921	1.53403	0.866616
	Akr1e1	2.62872	1.5338	0.456277
	Mpc2	2.6273	1.53286	0.711776
	Aqp1	2.62725	1.53286	0.809472
	Ftl1-ps1	2.62604	1.53192	1.15394
	Ssx2ip	2.62498	1.53113	0.528965
	Hectd3	2.62432	1.53083	0.460002
	Gorasp1	2.62414	1.53083	0.643842
	Gm42547	2.62381	1.53075	0.548893
	Sgms1	2.6234	1.53061	0.434377
	mt-Cytb	2.62247	1.53034	0.534765
	Ifngr2	2.62242	1.53034	-0.350261
	Tubg2	2.62215	1.53034	-1.22963
	Negr1	2.62206	1.53034	-0.738831
	Mtmr4	2.62094	1.52958	0.375597
	Cd52	2.62078	1.52958	-0.897566
	Myo18b	2.61985	1.52896	-1.32161
	Hdac9	2.61962	1.52896	-0.721204
	Sh2d1b1	2.61816	1.52776	-0.913802
	Tmprss2	2.61651	1.52663	0.356211
	Dnaaf3	2.61651	1.52663	-0.957551
	Ccl17	2.61582	1.52646	-1.09348
	Sema6a	2.6158	1.52646	0.300706
	Fitm2	2.61533	1.52645	0.650816
	Tbxas1	2.61527	1.52645	-0.789067
	Gm37342	2.61419	1.52564	-0.924973
	4931406C07Rik	2.61307	1.52478	0.877905
	Incenp	2.61249	1.52447	-0.498311
	Aqp11	2.61076	1.523	1.00335
	Trpv4	2.61013	1.52263	0.611908
	Pex13	2.60949	1.52225	0.436241
	Abcb7	2.60915	1.52217	0.42624
	Cenpv	2.60703	1.52042	0.847058
	Birc6	2.60688	1.52042	0.303891
	2310039H08Rik	2.60573	1.52007	0.857435
	Dmrta1	2.60558	1.52007	1.62553
	Rida	2.60524	1.52007	0.725225
	Sap30	2.60516	1.52007	0.833878
	Snx27	2.6049	1.52007	0.498049
	Gcm1	2.60489	1.52007	1.13488
	Ppm1l	2.6047	1.52007	0.482019
	Catip	2.60388	1.51956	-1.54271
	Gm26660	2.60367	1.51956	-0.873844
	Tmed7	2.60332	1.51948	0.458241
	Lgals3bp	2.60173	1.51815	-0.645525
	Itga9	2.59831	1.51517	-0.423787
	Rdh16f2	2.59823	1.51517	1.05139
	Sema6b	2.5976	1.5148	-0.56175
	Dapp1	2.59731	1.51477	-0.728949
	Scrn1	2.5966	1.51432	-0.502119
	Nxpe2	2.59599	1.51396	-1.34897
	Asb4	2.59457	1.5128	-1.16782
	Tmem170	2.59348	1.51223	0.421633
	Pex5l	2.59347	1.51223	-1.48716
	Syt13	2.59283	1.51185	-0.677266
	Trpm2	2.59031	1.50967	-1.01635
	Amfr	2.59014	1.50967	0.517504
	Fpgs	2.58876	1.50855	0.662921
	Fam91a1	2.58821	1.50825	0.274864
	Slc44a4	2.5868	1.5071	0.763973
	Ptpre	2.58563	1.50619	-0.651273
	Erdr1y	2.58493	1.50575	-1.5443
	Isoc2b	2.58404	1.50512	0.814955
	B4galnt4	2.58295	1.50428	1.06459
	Uba7	2.58016	1.50175	-0.701578
	Yme1l1	2.57937	1.50122	0.308535
	Efhc1	2.5787	1.50104	-1.05684
	Septin4	2.57845	1.50104	-0.494145
	Foxj1	2.57843	1.50104	-1.14224
	Septin6	2.57803	1.5009	-0.536648
	Rc3h1	2.57698	1.50025	0.236678
	Scube3	2.57687	1.50025	-0.495865
	Gm14410	2.57648	1.50013	-0.965444
	Ms4a4c	2.57623	1.50013	-1.22893
	Gabbr2	2.57583	1.49999	1.39925
	Exd2	2.57463	1.49904	0.31134
	Pxmp2	2.57364	1.4983	0.867311
	Cfap68	2.57088	1.4958	0.480901
	Lrrc7	2.57013	1.49536	-2.32644
	Rgl2	2.5698	1.49536	-0.397871
	Atat1	2.56967	1.49536	-0.462851
	Pomt1	2.56872	1.49474	0.513106
	Klf15	2.56844	1.49474	0.709242
	Gm49328	2.56829	1.49474	1.63347
	Naa50	2.56758	1.49447	0.398164
	Trmt10a	2.56752	1.49447	0.566625
	Gm37612	2.56694	1.49415	-2.36654
	Hpn	2.56584	1.49331	0.711771
	Ankrd33b	2.56551	1.49323	0.726906
	Gm42943	2.56501	1.49299	-1.38487
	Taco1	2.56378	1.49204	0.564185
	Wdr55	2.56357	1.49204	0.727456
	Prmt9	2.56223	1.49096	0.323761
	Gm19327	2.56101	1.48999	-0.806399
	Fbxl2	2.56035	1.48982	0.733455
	Itpr1	2.56033	1.48982	0.391738
	Ephx3	2.55947	1.48921	-1.31588
	Arhgap33	2.55877	1.48876	-0.592755
	Slamf6	2.55738	1.48762	-1.29273
	Mlf1	2.55601	1.4865	-1.59189
	Oasl2	2.554	1.48475	-0.826963
	Sh3bgrl2	2.55306	1.48406	-0.447636
	Slc5a10	2.55276	1.48402	0.841931
	Clec12a	2.55125	1.48275	-0.801684
	Bdnf	2.55066	1.48241	0.986541
	Gramd4	2.55034	1.48235	0.414279
	Gm15787	2.55008	1.48234	-0.931281
	Mogat1	2.54856	1.48124	1.05749
	5430437J10Rik	2.54815	1.48124	-1.88853
	Xlr3b	2.54814	1.48124	1.20581
	Ifit1	2.54798	1.48124	-0.811807
	Gas2	2.5469	1.48041	0.918156
	Chchd2	2.54307	1.47683	0.547486
	Mybpc2	2.54215	1.47624	-0.765755
	Derl1	2.54188	1.47624	0.47928
	Fgr	2.54173	1.47624	-0.760026
	Prdx2-ps1	2.54091	1.47585	2.14249
	Firre	2.54084	1.47585	-0.419911
	Adh6a	2.54013	1.47553	-2.23913
	Snora73b	2.54003	1.47553	0.507051
	Pink1	2.53945	1.47521	0.578336
	Elmo1	2.53917	1.47517	-0.576616
	Foxo3	2.53818	1.47453	0.227661
	Gm20429	2.53803	1.47453	-0.956587
	Apbb3	2.53736	1.47411	-0.427513
	Cox20	2.53635	1.47338	0.412387
	Dgcr2	2.53613	1.47338	0.417207
	Gas2l3	2.5357	1.47319	-0.625089
	Gspt1	2.53458	1.47232	0.464994
	Cmah	2.53425	1.47224	0.688915
	Galnt6	2.53336	1.4716	-0.790314
	Gm50357	2.53285	1.47133	1.58426
	Maged2	2.53196	1.47069	-0.510999
	Epb41l2	2.53146	1.47044	-0.413294
	Sp100	2.53009	1.46931	-0.610611
	Sigmar1	2.52917	1.46864	0.38455
	Trmt10c	2.52787	1.46759	0.502379
	Tmem98	2.52723	1.46719	-0.420404
	Xpr1	2.52612	1.46636	0.526652
	Scap	2.5259	1.46636	0.528782
	Cacnb3	2.52565	1.46636	-0.557384
	9530068E07Rik	2.52507	1.46603	0.586676
	Gm15472	2.52459	1.46594	-1.1594
	Coro1a	2.52449	1.46594	-0.798973
	Spag9	2.5238	1.46549	0.31347
	Tst	2.52317	1.46525	0.868538
	Oxsm	2.52266	1.46525	0.604625
	Setd6	2.52258	1.46525	0.583961
	Cpxm2	2.52257	1.46525	-0.864956
	Gm11992	2.52233	1.46525	0.9676
	AU020206	2.52196	1.46517	-0.806292
	Ncoa5	2.52177	1.46517	0.327384
	Zbp1	2.52107	1.46496	-1.09114
	Tmed2	2.52102	1.46496	0.370853
	Wdhd1	2.52083	1.46496	-0.625789
	Eci1	2.51971	1.46423	0.662243
	Birc5	2.5196	1.46423	-0.753419
	Ighv1-42	2.51926	1.46413	-4.90876
	Ighv1-72	2.51876	1.46387	-2.48416
	Bin1	2.51837	1.46373	-0.468458
	0610033M10Rik	2.51717	1.4631	-1.3046
	Ccdc181	2.51716	1.4631	0.414396
	Dok1	2.51701	1.4631	-0.633152
	Gm41144	2.5165	1.46283	-1.99955
	Pmpca	2.51612	1.46269	0.48868
	Lpcat1	2.51486	1.46182	-0.411467
	H2-DMa	2.51476	1.46182	-0.689183
	Mlycd	2.51337	1.46067	0.681322
	Map3k4	2.51276	1.4603	0.29713
	Mgam	2.51138	1.45917	0.836912
	Cyth4	2.51036	1.45839	-0.725266
	Tmco1	2.50978	1.45831	0.519328
	4930581F22Rik	2.50951	1.45831	-0.858891
	Zfr	2.50933	1.45831	0.274079
	Sema3c	2.50932	1.45831	0.533296
	Prr5l	2.50902	1.45825	-0.737231
	Prxl2a	2.50812	1.45778	0.624925
	Nomo1	2.50807	1.45778	0.490572
	Cdc42se1	2.50757	1.45753	0.426332
	Hspa1a	2.5066	1.45689	1.22213
	Gm37347	2.50646	1.45689	-2.61513
	Lrp6	2.50617	1.45685	0.403301
	Slfn9	2.50508	1.45602	-0.828764
	Etfa	2.50486	1.45602	0.631268
	Gm44860	2.50411	1.45551	-0.996004
	Rab31	2.50387	1.45551	-0.451998
	Gm28437	2.50158	1.45346	0.461022
	Efcab14	2.4983	1.45052	0.25426
	Mrpl50	2.49801	1.45052	0.658792
	Lifr	2.49765	1.45052	0.315776
	Lmo2	2.49757	1.45052	-0.486236
	Lztr1	2.49738	1.45052	0.528707
	Mtfp1	2.4972	1.45052	0.598532
	Sv2a	2.4968	1.45042	-0.344732
	Gm36723	2.49662	1.45042	-0.846943
	Rhobtb3	2.49555	1.44958	-0.481569
	Fchsd1	2.49457	1.44884	-0.477345
	Arhgap36	2.49275	1.44726	-1.6461
	Gm15983	2.49247	1.44722	-1.39366
	Alb	2.49152	1.44652	1.29702
	Gm26608	2.49129	1.44652	2.35665
	Gm26850	2.49049	1.44595	1.2995
	Gm19585	2.48867	1.44437	-1.58825
	Or4f14d	2.48799	1.44418	-1.98212
	Plekho2	2.48779	1.44418	-0.593057
	Cd37	2.48777	1.44418	-1.02824
	Slc22a14	2.48656	1.44338	-2.12388
	Galnt11	2.48645	1.44338	0.860507
	Gli3	2.48625	1.44338	-0.464722
	H4c6	2.48516	1.44252	-0.656393
	Klrb1b	2.48438	1.44198	-0.81755
	Gm30143	2.48415	1.44198	1.74638
	Tmem126b	2.48349	1.44156	0.482336
	Ptpn22	2.48152	1.43983	-0.704558
	Gm43623	2.48072	1.43926	-2.31948
	Slc25a39	2.48046	1.43924	0.80488
	C1rl	2.47985	1.43893	0.783886
	Slc39a8	2.47968	1.43893	0.893017
	St3gal1	2.47938	1.43886	-0.442377
	Pdk1	2.47884	1.43856	-0.505699
	Hsf2bp	2.47774	1.4377	1.16589
	Gm26826	2.47698	1.43717	-1.39691
	Clip2	2.47668	1.4371	-0.345205
	Zfp97	2.47557	1.43629	-0.63157
	havana	2.47539	1.43629	-2.0244
	Gm15375	2.47507	1.43623	-7.44773
	Psme4	2.47486	1.43623	0.446342
	5730471H19Rik	2.47416	1.43577	-0.621455
	Gm56817	2.47368	1.43551	-1.00127
	Tek	2.47341	1.43548	0.400994
	Elovl5	2.4728	1.43522	0.443727
	Aig1	2.47248	1.43522	0.5034
	Wdfy1	2.47229	1.43522	0.702003
	Itga5	2.47221	1.43522	-0.416478
	Clcf1	2.47132	1.43474	-0.745036
	Fcer1g	2.47126	1.43474	-0.660602
	Csf2ra	2.47094	1.43465	-0.686501
	Adcy9	2.46987	1.43384	0.483789
	Pigp	2.46966	1.43384	-0.364959
	Btk	2.46931	1.4338	-0.870537
	Prkar2a	2.46878	1.4338	0.359934
	Kif20a	2.46871	1.4338	-0.693704
	Fkbp10	2.46869	1.4338	-0.44978
	Slc25a47	2.46825	1.43358	-1.08193
	Chaf1b	2.46696	1.43253	-0.656435
	Gm37084	2.46658	1.43238	-0.511155
	Pdzd8	2.46569	1.43172	0.265071
	Igkv9-129	2.46516	1.43143	-5.94199
	Lgals3	2.46478	1.43128	-0.357602
	Mis18bp1	2.46435	1.43117	-1.00713
	Ndufaf6	2.46421	1.43117	0.533661
	Gm47664	2.46343	1.43071	-1.04451
	Alg10b	2.46328	1.43071	0.318474
	Ugp2	2.46211	1.43034	0.550633
	Gm16984	2.46189	1.43034	1.38675
	BC106179	2.46182	1.43034	-1.16462
	Mat2a	2.46176	1.43034	0.443141
	Syvn1	2.46146	1.43034	0.37728
	Relb	2.46138	1.43034	-0.737966
	Psmd11	2.4613	1.43034	0.396794
	4933406I18Rik	2.46089	1.43017	-0.739145
	Vangl1	2.46012	1.43001	0.467614
	I730030J21Rik	2.46002	1.43001	-1.4787
	Galc	2.4598	1.43001	0.612792
	Sh3gl2	2.45939	1.43001	0.429101
	Nt5c3	2.45937	1.43001	0.508921
	Gfra2	2.45936	1.43001	-0.995649
	Coq3	2.45889	1.42993	0.557869
	Btnl2	2.45882	1.42993	2.02933
	Zfp951	2.45858	1.42992	-0.857266
	Guca2b	2.458	1.42957	0.8962
	Cdk2ap1	2.45729	1.42919	0.368283
	Camk2a	2.45716	1.42919	-0.748812
	Hvcn1	2.45689	1.42915	-0.691496
	Chid1	2.45591	1.42857	0.382546
	Ints2	2.45585	1.42857	0.501035
	Ugt2b5	2.45284	1.42622	-0.943439
	Dnm1	2.4528	1.42622	-0.603814
	Tnfsf8	2.45268	1.42622	-1.02372
	Mocos	2.45259	1.42622	0.811565
	Gm42635	2.45223	1.42609	-1.10174
	Nxt2	2.45162	1.4257	0.484348
	Gm38162	2.45036	1.42501	-1.02325
	Gm14239	2.45006	1.42501	-0.819506
	Gpr183	2.45	1.42501	-0.750679
	Gm29216	2.44982	1.42501	0.625727
	Nnmt	2.44978	1.42501	-0.790029
	Megf10	2.4493	1.42475	-1.68404
	Sectm1a	2.44871	1.42438	-0.900314
	Ptp4a3	2.44633	1.42223	-0.524671
	Camk1d	2.44589	1.42202	-0.643998
	Cwc27	2.44539	1.42189	-0.364451
	Mbd3	2.4453	1.42189	0.425848
	Naglu	2.44461	1.42142	0.60482
	Atxn2	2.44392	1.42096	0.304171
	Eaf1	2.44367	1.42093	0.321507
	Zbtb8os	2.4418	1.41928	0.527026
	Ighv1-26	2.43973	1.41744	-2.54192
	Lhfpl6	2.43864	1.4169	-0.51222
	Minpp1	2.43851	1.4169	0.446911
	Slc41a2	2.4385	1.4169	0.614949
	Rcor1	2.43645	1.4151	0.397322
	Tm9sf2	2.43626	1.4151	0.372801
	Esrp2	2.43461	1.41368	0.460584
	Ifit1bl1	2.43422	1.41354	-1.06851
	Prr11	2.43402	1.41354	-0.820959
	Gclc	2.43349	1.41324	0.783895
	Kcnh2	2.43322	1.41318	-0.833496
	mt-Co1	2.43147	1.41173	0.535384
	Irf7	2.43131	1.41173	-0.725019
	Aifm1	2.43067	1.41131	0.5115
	Tacc2	2.42996	1.41083	0.264324
	Pfn2	2.4291	1.41019	-0.388597
	Gm9522	2.4286	1.41018	-2.02808
	Calr	2.42847	1.41018	0.505837
	Crtap	2.42842	1.41018	0.503292
	Slc16a2	2.42759	1.40958	0.784422
	Larp4b	2.42706	1.40944	0.460403
	Irf1	2.42701	1.40944	-0.711643
	Ube2q2	2.42622	1.40908	0.396055
	Ufm1	2.4262	1.40908	0.401382
	Igkv4-80	2.42565	1.40876	1.76113
	Serpinf1	2.42484	1.4085	-0.656925
	Kcnd1	2.42477	1.4085	-0.839907
	Kif15	2.42472	1.4085	-1.07319
	Zfp599	2.42426	1.40828	-0.843581
	Tpst1	2.42406	1.40828	-0.498594
	Nlrc5	2.42376	1.4082	-1.00463
	Gbp11	2.42281	1.40747	-1.73836
	Gamt	2.42133	1.40622	0.588709
	Dnajb11	2.41928	1.40439	0.487952
	Cfap44	2.41885	1.40418	-1.06595
	Efhd2	2.41837	1.40392	-0.48738
	Cdk8	2.41766	1.40366	0.260419
	Gm2415	2.41766	1.40366	-0.722007
	Elapor1	2.41719	1.4034	-1.25028
	Ifih1	2.41612	1.40277	-0.52424
	Phf11d	2.41611	1.40277	-0.658711
	Nbeal2	2.41573	1.40266	-0.366617
	Ncs1	2.41556	1.40266	0.423858
	Syap1	2.41404	1.40136	0.359207
	H2-Ab1	2.41378	1.40133	-0.670938
	Nat2	2.41242	1.40028	0.662942
	Tnni3	2.41229	1.40028	-1.12474
	Masp2	2.41107	1.39964	2.27128
	Dtl	2.41103	1.39964	-0.778388
	Arl5c	2.4106	1.39964	-1.05096
	Ubqln4	2.41059	1.39964	0.344578
	Tarm1	2.41044	1.39964	-0.70653
	Lpcat3	2.41033	1.39964	0.50172
	Usp13	2.40991	1.39944	-0.906808
	Pygm	2.40904	1.39879	-0.632734
	Kcnk5	2.40855	1.39852	1.00053
	Them4	2.40799	1.39818	0.637542
	Evi2a	2.40756	1.39797	-0.761855
	Ncaph	2.40662	1.39725	-0.725136
	Art2b	2.4062	1.39719	-1.65051
	4930578M01Rik	2.40612	1.39719	-1.27475
	Neil2	2.40581	1.39709	-0.78564
	Washc3	2.40336	1.39505	0.444814
	Cass4	2.40333	1.39505	-1.03661
	Fen1	2.40282	1.39495	-0.448465
	Gm56727	2.40279	1.39495	-1.23841
	Abce1	2.4025	1.39488	0.347809
	Gsdmd	2.40127	1.39407	-0.795009
	Igf1	2.40125	1.39407	-0.556931
	Plpp2	2.40036	1.3936	0.46089
	Tob1	2.40035	1.3936	0.565394
	Gm27007	2.39947	1.39294	1.76164
	Nfam1	2.39799	1.39168	-0.789185
	Hdgf	2.39673	1.39084	0.493184
	Tex14	2.39672	1.39084	-1.17007
	Gm49730	2.39635	1.39082	-1.14238
	Zcchc24	2.39626	1.39082	-0.340197
[truncated: 18,234 more rows]

## Sheet: Supplementary Dataset S1b
	Supplementary Dataset 1b: Table showing differential gene expression after aligning reads with mouse (mm39) orthologs transcriptome
	Gene symbol	-log p value	-log adjusted p-value	log2FoldChange
	HLA-DRB1	18.5779	14.9783	-3.61484
	SLC38A3	14.3335	10.9099	1.51864
	SARDH	10.8851	7.58643	1.31782
	SLC22A7	10.2092	7.00743	2.46059
	MEP1A	9.21779	6.12444	1.2847
	SLC5A8	9.18004	6.12444	1.28242
	ATP11A	9.03845	6.042	1.17945
	TMA7	8.98845	6.042	0.976855
	CHPT1	8.88358	5.98289	1.1345
	NRXN3	8.72576	5.86646	-3.1026
	MTOR	8.19988	5.37836	1.05788
	AR	8.13318	5.34643	1.02143
	GPM6A	7.88077	5.1262	1.1933
	ENTPD5	7.77859	5.05398	0.946447
	CYP2A7P1	7.31223	4.63621	1.91252
	SUCLG1	7.30646	4.63621	0.93954
	CYP4B1	7.17073	4.53288	2.71114
	ACADM	7.15482	4.53288	1.25359
	TRPS1	7.01521	4.41554	0.76368
	SLC6A13	6.77146	4.19991	1.09313
	GK	6.75818	4.19991	1.10536
	WWP1	6.61145	4.07248	0.741246
	CD36	6.54929	4.0288	1.55787
	CDH11	6.45487	3.95212	-0.755127
	EPB41L3	6.38819	3.90247	-1.29591
	GOLM2	6.30805	3.83872	1.16838
	OSBPL8	6.26526	3.81172	0.746299
	GRAMD1B	6.2336	3.7953	1.01303
	ABHD2	6.20156	3.77798	0.709708
	GCLM	6.09165	3.68232	0.920412
	SLC23A1	5.90821	3.51267	1.09004
	CROT	5.84641	3.46423	1.05982
	ABCD3	5.78454	3.42141	0.777034
	AGPS	5.76653	3.42141	0.95355
	GALNT1	5.7658	3.42141	0.68739
	TSPAN5	5.58883	3.25633	1.0905
	ANKRD13C	5.53674	3.23021	0.738066
	SLCO3A1	5.53591	3.23021	0.686111
	HSPD1P7	5.52884	3.23021	0.863907
	LRRK2	5.49088	3.21599	0.853955
	MMUT	5.49063	3.21599	0.732352
	ACE	5.48322	3.21599	1.4734
	PLEK	5.46063	3.20348	-1.76065
	ALDH8A1	5.45097	3.20348	1.22091
	MSN	5.42914	3.1912	-0.594519
	SLCO4C1	5.37395	3.14535	1.3884
	MACROD2	5.34927	3.13801	1.13844
	LCP1	5.34634	3.13801	-0.896343
	GHR	5.33974	3.13801	1.04469
	ACSM3	5.32648	3.13336	1.56719
	MARCKSL1	5.3155	3.13081	-0.83815
	HOXC4	5.271	3.09458	-0.997005
	MYO7A	5.24977	3.08147	-0.905018
	CACNA1D	5.23822	3.07788	-0.910795
	RPS27L	5.18024	3.02773	2.10613
	UGT8	5.11254	2.96772	0.862624
	CYGB	5.06201	2.92474	-1.03589
	SLC6A20	5.00529	2.87545	1.03174
	CES1	4.99104	2.8685	1.21736
	SATB2	4.90932	2.79396	0.934329
	PRKCD	4.82044	2.71605	-0.737255
	LAP3	4.81741	2.71605	0.878963
	DMGDH	4.81002	2.7155	1.11423
	LYPLA1	4.79744	2.70966	1.00536
	HLA-DQB2	4.76438	2.68422	-1.92793
	DAPK2	4.75884	2.68422	1.17296
	AASS	4.7405	2.67231	0.922078
	FAR1	4.71255	2.6507	0.651362
	HSPD1P1	4.69993	2.64433	0.699285
	CYP2A6	4.6634	2.61642	1.5464
	SLC27A2	4.65978	2.61642	0.851658
	DNAJA1	4.64021	2.60284	0.728554
	BHMT2	4.63247	2.60101	1.44924
	CYP2J2	4.61138	2.58974	1.05408
	EHHADH	4.60962	2.58974	1.17808
	HSPD1	4.57553	2.56133	0.738828
	IGKV2-29	4.53848	2.52988	-3.62762
	HMGCS1	4.52798	2.52897	0.716269
	LTBP2	4.52501	2.52897	-1.3192
	CSAD	4.52118	2.52897	0.962981
	STT3B	4.50734	2.52046	0.601478
	TTC39C	4.50008	2.51847	1.05732
	MEF2C	4.46207	2.48565	-0.597558
	MED21	4.43618	2.46491	0.889823
	MYO5A	4.43096	2.46476	0.942792
	HCLS1	4.40013	2.43895	-1.15418
	GPC4	4.38593	2.42972	0.646492
	AQP2	4.37293	2.42163	1.60956
	OLFM1	4.3554	2.40895	-0.757756
	CYP2A7	4.34503	2.40337	1.593
	SMARCA2	4.33257	2.39715	0.646029
	ACAT1	4.3277	2.39715	0.884911
	A1CF	4.32471	2.39715	1.11703
	DDAH1	4.26224	2.33927	0.881281
	SGK1	4.24268	2.32426	0.73651
	PSMB5	4.2253	2.31138	0.636458
	KYAT3	4.19293	2.2878	1.61376
	REPS2	4.18763	2.2878	0.93178
	ACSS2	4.18531	2.2878	0.818562
	HACD2	4.18355	2.2878	0.844855
	GRIA3	4.1799	2.2878	-0.590607
	KHK	4.17496	2.2871	0.875602
	TXNIP	4.16853	2.28486	-0.739368
	MAP3K1	4.15048	2.27098	-0.733724
	ATP2A2	4.12801	2.25262	0.451104
	ANO3	4.11346	2.24506	-1.66443
	TENT4B	4.11126	2.24506	0.581106
	APH1B	4.10833	2.24506	-1.92228
	SEC11A	4.09514	2.23584	0.745792
	MAFB	4.08657	2.2312	-0.797532
	ACSM2B	4.08061	2.22914	0.820477
	APAF1	4.0652	2.21759	-0.9916
	PRCP	4.04163	2.19784	-1.10432
	TBC1D8	4.02703	2.18704	-1.52946
	CTSS	3.99313	2.15989	-1.38134
	FUS	3.99239	2.15989	-0.60369
	GK3	3.98077	2.15195	0.9753
	NAPSA	3.96748	2.14233	1.18603
	TMEM243	3.95448	2.13297	0.849822
	BEND5	3.94566	2.12775	0.928917
	TM9SF3	3.91413	2.0998	0.443204
	KCNMA1	3.90582	2.09503	0.727443
	LPGAT1	3.88418	2.07691	0.664843
	SLC39A14	3.87555	2.07176	1.22636
	SELENOF	3.86437	2.06802	0.617876
	TNFRSF21	3.86118	2.06802	0.773484
	PEA15	3.85894	2.06802	-0.550896
	SLC22A2	3.85813	2.06802	1.13143
	TMSB4XP8	3.8283	2.0424	-0.635655
	LRP4	3.82582	2.0424	0.703712
	TTC36	3.81199	2.03187	1.14711
	SEC14L3	3.80845	2.03161	1.85739
	VIM	3.79177	2.01818	-0.770403
	PDK3	3.78514	2.01478	0.785548
	GATAD1	3.76631	2.00005	0.871877
	PANK1	3.76402	2.00005	1.29707
	MGAM	3.76008	1.99927	0.934238
	MED28	3.73387	1.97619	0.606266
	CSNK1G3	3.72895	1.97438	0.45456
	TOP2A	3.71488	1.96496	-0.934128
	CAT	3.71336	1.96496	0.683628
	TUBA1C	3.70928	1.96393	0.567682
	ASPA	3.69754	1.95521	1.22419
	TMSB4X	3.67271	1.93338	-0.641292
	LPCAT2	3.65882	1.92248	-1.56793
	PAPSS1	3.65319	1.91981	0.883837
	PSPC1	3.63265	1.90222	-0.667023
	ACO1	3.62071	1.8932	0.723571
	CACNA1E	3.60702	1.88308	-1.35904
	CYP2A13	3.6048	1.88308	1.25805
	PTER	3.57909	1.86024	0.82736
	TMEM183A	3.55559	1.83958	0.703114
	CCKAR	3.54427	1.83109	1.34748
	NFKBIZ	3.53666	1.82629	-1.30092
	ZBTB16	3.51312	1.80555	0.94848
	SCD	3.50611	1.80131	0.863654
	PCDH1	3.48515	1.78311	0.607008
	MMP14	3.47163	1.77234	-0.705357
	SRSF5	3.45847	1.76189	-0.464999
	LRP2	3.45326	1.75939	0.715134
	RCC2	3.44638	1.7552	-1.01671
	BTG2	3.44085	1.75234	-1.12984
	ZBTB20	3.41255	1.7267	0.393542
	PRKAA2	3.40876	1.72555	0.635899
	ILRUN	3.40119	1.7215	0.516267
	ANKIB1	3.39948	1.7215	0.564986
	FMNL3	3.3894	1.71401	-0.597713
	BHLHE41	3.38247	1.70966	-1.09162
	GCLC	3.37752	1.70918	0.672289
	NTN1	3.37688	1.70918	0.839041
	HSPA9	3.35906	1.69389	0.457004
	HSPD1P12	3.35129	1.68864	0.933235
	COASY	3.34653	1.68638	0.913273
	RNF24	3.33841	1.6838	1.912
	ACOT12	3.33773	1.6838	1.8118
	EGF	3.33652	1.6838	0.73767
	PNKD	3.32379	1.67587	0.714262
	LUC7L2	3.32214	1.67587	-0.682494
	HSPH1	3.32102	1.67587	0.802719
	CHAC2	3.31694	1.67587	1.03272
	FBN2	3.31649	1.67587	-1.77116
	SLC1A1	3.31109	1.67285	0.889519
	MPV17L	3.28361	1.6491	1.82244
	TP53INP1	3.28263	1.6491	-0.673906
	MFAP3L	3.27241	1.64123	0.696693
	PCDH7	3.25999	1.63113	-0.6916
	GALNS	3.24922	1.62277	0.96094
	CYBB	3.24701	1.62277	-0.875129
	STAT1	3.24128	1.61934	-0.979967
	ACOX1	3.22532	1.60753	0.845911
	LAPTM5	3.22475	1.60753	-1.18381
	havana	3.22127	1.60753	1.07614
	SPNS2	3.22042	1.60753	-0.809541
	MEP1B	3.21598	1.60532	1.08797
	MAPKAPK3	3.20452	1.59608	-1.05909
	SERINC1	3.20065	1.59442	0.444991
	FUCA2	3.1932	1.58917	0.903228
	AACS	3.18691	1.58507	1.13088
	RNF11	3.1814	1.58288	0.539873
	TMSB10	3.17977	1.58288	-0.722836
	IGF1	3.17823	1.58288	-1.22754
	VAV3	3.16972	1.57715	-0.686014
	TMEM229A	3.16821	1.57715	1.12289
	DBP	3.16007	1.57113	-1.68481
	ATP9A	3.15418	1.56807	0.688619
	TMEM30A	3.15279	1.56807	0.505015
	GK2	3.13696	1.5564	0.894554
	MYO5B	3.13694	1.5564	0.560729
	MPC2	3.12689	1.55027	0.580229
	GLUL	3.126	1.55027	0.636871
	HSP90AA2P	3.12289	1.55027	0.818362
	ABCA1	3.12259	1.55027	-0.496236
	ATP13A3	3.10789	1.53761	0.44091
	AHCY	3.10347	1.53521	0.757165
	AKAP1	3.09828	1.53325	0.881455
	IDI1	3.09469	1.53325	1.72572
	MYOF	3.09199	1.53325	-0.681606
	IKZF1	3.09143	1.53325	-0.868324
	CERS6	3.08973	1.53325	0.648302
	HSP90AA1	3.08955	1.53325	0.648117
	ERC2	3.08115	1.52681	0.731754
	EDEM3	3.07021	1.51987	0.454474
	PPIC	3.06952	1.51987	1.00246
	P4HB	3.06838	1.51987	0.577915
	LMO2	3.05821	1.51229	-0.775692
	BDH1	3.0569	1.51229	0.987973
	HPN	3.05505	1.51229	0.811938
	TPM3	3.0491	1.50858	-0.395479
	LMAN2L	3.04755	1.50858	0.770058
	SRR	3.03886	1.50178	0.675637
	CLCN3	3.03569	1.50048	0.485744
	SDC1	3.02153	1.48819	-1.0161
	DENND4A	3.01384	1.48348	-0.609098
	SLC16A2	3.0121	1.48348	0.791414
	DOCK7	3.01126	1.48348	-0.463647
	FGF1	3.00758	1.48163	0.84253
	MTCYBP12	3.00456	1.4815	0.504655
	ESRP1	3.00379	1.4815	0.727322
	TCF7	2.98085	1.46335	-1.18964
	RN7SL1	2.98063	1.46335	0.587953
	CCND1	2.98023	1.46335	-0.629402
	NCKAP1L	2.97306	1.45798	-0.749585
	ARHGAP30	2.96622	1.45292	-1.61572
	ANO4	2.95657	1.44596	1.14265
	MED14	2.95572	1.44596	0.499926
	TCP1	2.9387	1.43071	0.421653
	UBE2E1	2.92313	1.41688	0.537132
	GK4P	2.90524	1.40075	1.12315
	HNRNPD	2.89955	1.39734	-0.315293
	LYPLA1P3	2.89836	1.39734	1.01148
	SETD3	2.89563	1.39633	0.423437
	POU2F2	2.89075	1.39318	-1.25298
	IRF1	2.87936	1.3835	-1.03623
	ADH1C	2.87429	1.38014	1.49784
	MYL12B	2.86581	1.37335	-0.506044
	FTH1	2.85061	1.35984	0.467084
	DNAJC3	2.84469	1.35561	0.534521
	EDNRB	2.84265	1.35525	0.938317
	HOXC5	2.82674	1.34102	-1.19354
	AKR7A2	2.80982	1.32577	0.755844
	TPM1	2.80806	1.32567	-0.485675
	ACTBP11	2.80571	1.32497	-0.41777
	CTBS	2.80255	1.3248	0.710769
	RPL34	2.80225	1.3248	0.489225
	PANK3	2.79637	1.32055	0.547767
	NAV1	2.78821	1.31403	-0.577729
	LARS1	2.78626	1.3137	-0.814512
	HMGB2	2.78352	1.31258	-0.589624
	ME1	2.77726	1.30793	1.16604
	EIF2AK4	2.77477	1.30705	-0.931923
	KIF21B	2.77087	1.30474	-1.05457
	PIEZO2	2.75874	1.29421	-0.936923
	CHUK	2.75138	1.28843	0.450084
	PKN1	2.74882	1.28745	-0.682447
	GSS	2.74626	1.28648	0.620206
	MET	2.74124	1.28334	0.460564
	MTCO1P25	2.73999	1.28334	0.902397
	LHFPL6	2.7319	1.2769	-0.814726
	DLG4	2.73043	1.2769	-0.561066
	FBXO8	2.72794	1.27595	0.517991
	SMURF2	2.72245	1.2721	0.355928
	FBN1	2.72101	1.2721	-0.6749
	ENPP3	2.71692	1.26955	1.01566
	EIF4G2	2.70463	1.25878	0.343841
	RN7SL5P	2.7024	1.25807	0.655275
	CARD11	2.69743	1.25461	-1.2747
	FOLR1	2.69321	1.25191	1.01094
	JUNB	2.68325	1.24345	-0.961227
	ACTBP9	2.68028	1.24199	-0.4667
	ST8SIA4	2.66892	1.23212	-0.977181
	CNTLN	2.6661	1.23078	-1.22182
	PDHB	2.66246	1.22863	0.609962
	TRPM3	2.65976	1.22741	-0.852688
	ETFA	2.65709	1.22622	0.506709
	SLC30A1	2.64648	1.21708	0.652447
	ASAP1	2.64417	1.21623	-0.430391
	ITGB8	2.63644	1.21138	0.750627
	AIFM1	2.63617	1.21138	0.441233
	HSP90AA6P	2.63496	1.21138	0.735247
	GALNT11	2.62964	1.20886	0.595462
	SOD1	2.62954	1.20886	0.605423
	PSME1	2.62543	1.20618	-0.649693
	CTSC	2.61904	1.20122	-1.09998
	CLPX	2.61452	1.19937	0.490386
	PRELID1	2.61434	1.19937	0.736871
	MIA2	2.6105	1.19694	0.460332
	CTDSPL	2.60757	1.19561	0.877065
	GPR137B	2.60631	1.19561	0.590618
	PFKFB3	2.60495	1.19561	-0.786858
	HYKK	2.5965	1.18856	0.767178
	C1GALT1C1	2.59196	1.18582	0.571033
	PAK1	2.59097	1.18582	-0.476827
	SOCS3	2.58076	1.17699	-1.18192
	IRX1	2.57909	1.1767	0.659741
	AMFR	2.57519	1.17419	0.456389
	ADH5	2.57345	1.17381	0.655788
	B4GALT5	2.56071	1.16244	1.03782
	AUP1	2.55719	1.16029	0.474318
	MARCHF1	2.54753	1.15198	-0.976264
	ARHGAP15	2.54215	1.14892	-1.00186
	CYRIB	2.54176	1.14892	-0.570545
	SPP1	2.53963	1.14814	-0.597057
	EVL	2.53684	1.14669	-0.807873
	PPM1A	2.53524	1.14643	0.367315
	CAPG	2.53259	1.14511	-0.736231
	HES1	2.52878	1.14263	-0.607872
	MTREX	2.52189	1.13707	0.514529
	ST8SIA1	2.52051	1.13701	1.03523
	RN7SL597P	2.51748	1.13646	0.927299
	HMGCR	2.51732	1.13646	0.792555
	SULT1D1P	2.51316	1.1336	1.39571
	EMX2	2.50791	1.13039	0.499165
	RORC	2.50734	1.13039	0.783061
	ARL4C	2.50427	1.12923	-0.760911
	RAP2B	2.50359	1.12923	-0.645197
	DDX17	2.49432	1.12252	-0.381679
	ARHGEF6	2.49421	1.12252	-0.677484
	AXL	2.49175	1.12252	-0.560678
	IVD	2.49174	1.12252	0.803135
	H2BC17	2.4891	1.12116	-0.951291
	NIPSNAP1	2.48642	1.11975	0.689003
	PIK3CD	2.48401	1.11861	-1.01304
	MLX	2.4808	1.11666	0.794323
	UBFD1	2.47682	1.11395	0.424758
	TXNL1	2.473	1.11232	0.401625
	BCL11A	2.4723	1.11232	-1.12449
	HCK	2.47143	1.11232	-1.37755
	ACTBP8	2.46805	1.11018	-0.857769
	SEPTIN4	2.46645	1.10983	-0.640879
	LAP3P2	2.46503	1.10964	0.916041
	ACTG1	2.46014	1.10599	-0.330281
	SHMT2	2.44911	1.09619	0.76632
	VIL1	2.44029	1.0886	0.556881
	THRAP3	2.43659	1.08613	-0.316271
	PRKG1	2.43475	1.08551	-0.629551
	MINDY3	2.41989	1.07187	0.421217
	HIBADH	2.41336	1.06859	0.473505
	CORO1A	2.41302	1.06859	-0.941204
	NCAM1	2.41298	1.06859	-0.765781
	BZW2	2.40684	1.06365	-0.610125
	SOS1	2.40502	1.06304	0.374068
	APOB	2.40316	1.06237	0.570617
	PDZK1	2.39613	1.05749	1.35478
	AKR1C3	2.39589	1.05749	0.622982
	FNBP1	2.39376	1.05655	-0.662542
	ARHGAP5	2.38813	1.0521	0.340281
	CDK17	2.38231	1.04938	-0.654496
	IFFO1	2.38095	1.04938	-0.729812
	SELENOT	2.38061	1.04938	0.447126
	BMP4	2.37961	1.04938	0.482219
	WASF2	2.37912	1.04938	-0.387694
	HLA-C	2.37837	1.04938	-1.04197
	SEPTIN11	2.37137	1.04354	-0.593294
	IDH1	2.3675	1.04114	-0.66019
	HSP90B1	2.36665	1.04114	0.433019
	CELF2	2.36125	1.03689	-0.536525
	DNAJC19P9	2.3598	1.03659	0.814153
	GAS7	2.35744	1.03624	-0.758135
	LYPLA1P2	2.35715	1.03624	1.15207
	MARCHF6	2.35354	1.03461	0.464765
	PDSS1	2.3525	1.03461	0.773639
	MYEF2	2.35211	1.03461	-0.484098
	ALDH1L1	2.34953	1.03317	0.49758
	ARGLU1	2.34763	1.0324	-0.425538
	GRINA	2.34617	1.03206	0.487239
	PIM1	2.34434	1.03135	-1.18337
	OXCT1	2.3343	1.0249	0.537078
	RAB11FIP3	2.33161	1.0249	0.570922
	MEIS2	2.33137	1.0249	-0.35816
	RN7SL4P	2.32865	1.0249	0.557045
	ATP5MGP2	2.32845	1.0249	0.503223
	havana	2.32806	1.0249	0.424993
	RAB8B	2.32715	1.0249	-0.735462
	ZFP36	2.32622	1.0249	-1.20571
	CNDP2	2.32477	1.0249	1.10285
	PTPN6	2.32465	1.0249	-0.62543
	UGP2	2.324	1.0249	0.407165
	PLAG1	2.32312	1.0249	-0.925918
	L2HGDH	2.32254	1.0249	0.91405
	BLMH	2.32245	1.0249	0.51615
	ETV6	2.31658	1.02011	0.47442
	PPA2	2.31302	1.01882	0.678378
	GSPT1	2.31217	1.01882	0.364536
	PSME4	2.31192	1.01882	0.358017
	HIBCH	2.3103	1.01882	0.898399
	E2F5	2.30958	1.01882	0.558293
	PGAP6	2.30886	1.01882	1.41567
	HNF4A	2.30323	1.0153	0.606019
	CACNB3	2.30321	1.0153	-0.645656
	PFN2	2.30129	1.01444	-0.457948
	FKBP4	2.2963	1.0105	0.525945
	RP2	2.29081	1.00607	-1.02424
	ZNF385A	2.28872	1.00576	-0.527676
	FTH1P2	2.28841	1.00576	0.44108
	IGF1R	2.28668	1.00508	0.476615
	SMG7	2.28432	1.00399	0.301534
	IFT122	2.28351	1.00399	0.544264
	RAP1GAP	2.28175	1.00326	-0.535976
	ITFG1	2.28055	1.0031	0.463225
	GBP6	2.27849	1.00207	-1.01174
	CHDH	2.27331	0.998143	0.643666
	VASP	2.2716	0.998143	-0.779996
	FBXW11	2.27147	0.998143	0.370042
	RHOBTB3	2.26926	0.996957	-1.33587
	BASP1	2.2627	0.992254	-0.781402
	HSPG2	2.26252	0.992254	-0.602927
	DENND2B	2.25943	0.990183	-0.399788
	NFS1	2.257	0.988765	0.622547
	ANKRD44	2.2551	0.987873	-0.597651
	KCTD12	2.25209	0.98587	-0.533386
	havana	2.25032	0.985113	0.818464
	AADAT	2.2459	0.981698	0.950276
	NTRK3	2.24421	0.981008	-1.11495
	SELENOP	2.23261	0.970564	0.566501
	CUBN	2.23177	0.970564	0.758004
	THRB	2.22706	0.966848	0.688745
	HLF	2.22535	0.966127	0.634621
	TEX2	2.22224	0.96401	0.483484
	FAR1P1	2.21882	0.961574	1.25484
	MAT2A	2.21626	0.960003	0.370461
	CCDC47	2.21116	0.955883	0.364083
	MLEC	2.20931	0.955688	0.507736
	MTURN	2.209	0.955688	1.34776
	METTL9	2.20576	0.954601	0.34564
	C2CD3	2.20549	0.954601	-0.829335
	SRSF4	2.20496	0.954601	-0.45474
	ATL2	2.20327	0.954601	0.35457
	MPC1	2.20305	0.954601	0.647758
	CWC27	2.20155	0.954197	-1.08192
	NTNG2	2.19963	0.954197	-0.947623
	B3GAT2	2.19893	0.954197	0.729972
	SLC1A4	2.19879	0.954197	1.38988
	ATXN2	2.19611	0.952474	0.306676
	TSC22D3	2.19369	0.951009	0.487276
	ABAT	2.18909	0.947357	0.668427
	FYB1	2.18477	0.94467	-1.26047
	DOCK10	2.1837	0.94467	-0.691805
	ZDHHC9	2.18355	0.94467	0.503345
	havana	2.18181	0.943877	0.69318
	DERL1	2.17809	0.941099	0.49023
	OIP5-AS1	2.17259	0.936533	-1.01906
	ZNF706	2.16628	0.931168	0.559787
	VDAC1	2.15696	0.922889	0.473798
	PCCB	2.15613	0.922889	0.52888
	JCHAIN	2.15442	0.922108	-1.24353
	TSC22D1	2.14923	0.917849	-0.351128
	PACS1	2.14653	0.916917	-0.689295
	PRKCB	2.14644	0.916917	-0.778231
	TANC1	2.13969	0.911094	-0.437005
	APBB1IP	2.13702	0.909351	-1.1495
	COL5A1	2.13068	0.903925	-0.870536
	SEMA3C	2.12594	0.900102	0.58776
	SLC15A2	2.12249	0.897575	0.860173
	PRDM1	2.11938	0.895902	-1.01908
	MBNL1	2.11899	0.895902	-0.30597
	LACTB2	2.11417	0.892607	0.624119
	ASS1P11	2.11357	0.892607	1.18599
	INPP5D	2.11297	0.892607	-0.695783
	NDUFV1	2.11172	0.892266	0.419758
	COL4A3	2.10893	0.891089	0.549086
	ABCE1	2.10874	0.891089	0.341344
	PKNOX2	2.10742	0.890668	-0.69358
	FMO5	2.10551	0.889958	1.52878
	AKT1	2.10398	0.889958	-0.372787
	CCT8	2.10393	0.889958	0.439145
	NLGN2	2.10175	0.889958	-0.680771
	SEMA4A	2.10173	0.889958	-0.783709
	NUCKS1P1	2.10134	0.889958	-0.933653
	OSBPL9	2.09977	0.889275	0.393918
	MAN1A1	2.09815	0.888539	0.467722
	KCNJ15	2.09564	0.886908	0.730876
	ZEB1	2.09343	0.886175	-0.535215
	PAPPA	2.09314	0.886175	0.696359
	MSRA	2.0896	0.884085	0.640663
	HSP90B2P	2.0893	0.884085	0.596822
	COX5A	2.08743	0.883087	0.41934
	FKBP5	2.08552	0.883044	0.815945
	SOCS7	2.08486	0.883044	0.46108
	ACOT13	2.08391	0.883044	0.526148
	ERLIN1	2.0839	0.883044	0.582746
	HSPD1P5	2.08015	0.880257	0.543591
	RN7SL128P	2.07884	0.880257	0.61275
	BLTP2	2.07852	0.880257	0.29379
	ID3	2.07618	0.878774	-0.775577
	FNIP2	2.07239	0.878719	0.542425
	H3C13	2.07236	0.878719	-1.21373
	KCNN3	2.07167	0.878719	-1.32096
	PDK1	2.07154	0.878719	-0.745079
	REEP5	2.07148	0.878719	0.558095
	PRDX1	2.07099	0.878719	0.344198
	RIDA	2.0635	0.873732	0.633391
	PSMD11	2.06276	0.873732	0.340237
	NLGN3	2.06253	0.873732	-1.26949
	RCN2	2.06189	0.873732	-0.605297
	CCDC171	2.06178	0.873732	-0.888522
	PSD3	2.05946	0.872254	-0.70573
	ALDH1A2	2.05751	0.871146	-0.673699
	SGIP1	2.05408	0.868553	-1.43159
	POR	2.0529	0.868208	0.755158
	BTK	2.04728	0.86375	-0.997978
	TMEM59	2.04677	0.86375	0.388892
	MTCO1P5	2.04378	0.861586	0.431071
	IRF8	2.03761	0.856248	-1.0214
	RETREG2	2.03266	0.852124	0.438174
	NPR3	2.02636	0.846648	-0.674572
	TOB1	2.02354	0.844854	0.488333
	SALL1	2.02291	0.844854	0.370499
	C1R	2.01552	0.838955	-1.136
	ZC3H12C	2.01537	0.838955	0.358625
	ENOX2	2.00503	0.82943	-0.549053
	CHST11	2.00316	0.828381	0.724611
	ACADL	2.00166	0.828154	0.460229
	RELCH	2.00131	0.828154	-0.353222
	ATP2A3	1.99788	0.825539	-0.997137
	NNT	1.99616	0.824625	0.703559
	PKP4	1.9938	0.823166	0.391338
	UBE2D3	1.99294	0.823166	0.312354
	SYN2	1.99227	0.823166	-1.14785
	PDIA3	1.98948	0.821176	0.312049
	TUT4	1.98648	0.818981	-0.482921
	PAPSS2	1.98464	0.818758	0.59605
	CNN2	1.98414	0.818758	-0.583374
	CMAS	1.98343	0.818758	0.477048
	SLC12A6	1.98306	0.818758	0.343605
	PCDH9	1.97861	0.815551	-1.11662
	HOXC9	1.97812	0.815551	-0.636119
	BCL9	1.97747	0.815551	-0.401521
	ZBTB44	1.97657	0.815444	0.4071
	SARAF	1.97421	0.813874	0.575529
	SLC12A3	1.97218	0.812712	-0.555189
	FBRS	1.97147	0.812712	-0.396889
	UVRAG	1.9705	0.812531	-0.628895
	MAPK14	1.9662	0.809011	0.430385
	DYNLL2	1.96375	0.807353	0.469138
	TMEM174	1.96151	0.805897	0.843249
	HK2	1.96074	0.805897	-1.04803
	havana	1.95851	0.804448	1.1378
	MTMR4	1.95751	0.804224	0.340584
	ZMPSTE24	1.95605	0.804067	0.449519
	MARCKS	1.9558	0.804067	-0.49603
	ABCG2	1.95274	0.802981	0.582534
	KPNA4	1.95266	0.802981	0.264524
	AHCYP2	1.9524	0.802981	1.29002
	CERS2	1.95047	0.801821	0.422099
	TNIK	1.94693	0.799055	-0.715102
	GID4	1.94599	0.798874	0.50602
	ARFGEF1	1.94504	0.798694	0.295317
	DLD	1.94424	0.798658	0.429482
	FAM8A1	1.94211	0.797997	0.410859
	FADS3	1.94206	0.797997	0.695881
	SEPTIN6	1.94094	0.797644	-0.655153
	LAMP1	1.93838	0.79584	0.459959
	SLC9A8	1.9363	0.794519	1.26355
	ITPR1	1.93194	0.790912	0.267736
	CAPN1	1.92949	0.789219	-0.611704
	SGMS1	1.92832	0.788797	0.385998
	TRAPPC14	1.92698	0.788211	-0.587479
	RBM3	1.92357	0.786075	-0.711099
	NHERF1	1.92334	0.786075	0.638785
	DNAJA4	1.92127	0.78475	0.707348
	SH3BGRL3	1.91866	0.782886	-0.778756
	VAMP2	1.91686	0.781832	-0.383861
	FUT9	1.91168	0.777785	0.503685
	HNRNPDL	1.91132	0.777785	-0.357831
	CLPTM1	1.90996	0.777166	0.40802
	ASXL1	1.90783	0.776608	-0.415798
	LDHD	1.90712	0.776608	0.98134
	PHB1	1.90593	0.776608	0.425738
	FAM204A	1.90551	0.776608	-0.76207
	COL4A2	1.90471	0.776608	-0.670089
	MDM4	1.90386	0.776608	-0.806523
	LYN	1.90353	0.776608	-0.568549
	CADM1	1.90352	0.776608	-0.46942
	SLC25A13	1.90117	0.775492	0.4483
	PLBD1	1.90094	0.775492	-1.26778
	SPI1	1.89777	0.773054	-0.776342
	COL15A1	1.89524	0.772716	-0.985861
	DOCK11	1.89442	0.772716	-0.539523
	PITPNM1	1.89411	0.772716	-0.591366
	H3-5	1.8938	0.772716	-0.640099
	TMPO	1.89374	0.772716	-0.399772
	KIAA1191	1.89309	0.772716	0.446084
	NRP1	1.88973	0.770072	-0.431284
	SMARCE1	1.88685	0.76804	-0.951449
	BDNF	1.88583	0.76804	1.08186
	PRMT5	1.88555	0.76804	0.448007
	GDA	1.88212	0.765436	-0.885404
	TGFBR2	1.88074	0.765436	-0.687706
	AKR1B1	1.87999	0.765436	1.0505
	DCUN1D3	1.87957	0.765436	0.45487
	MAGED2	1.87938	0.765436	-0.572147
	ERP44	1.87866	0.76543	0.311772
	ACO2	1.87764	0.765115	0.381348
	SLC12A2	1.87693	0.765115	0.385106
	HDGF	1.87394	0.763067	0.379351
	CRY1	1.87249	0.763067	0.939811
	RN7SL3	1.87197	0.763067	0.589197
	TST	1.87166	0.763067	0.948222
	ARHGAP10	1.87137	0.763067	0.468033
	ATP6V0B	1.86984	0.76295	0.439773
	FABP3	1.86966	0.76295	-0.958692
	PODN	1.8686	0.76295	0.710413
	STARD10	1.86759	0.76295	1.00249
	MCL1	1.86752	0.76295	-0.46371
	ZNF710	1.86707	0.76295	-0.593792
	ADAMTS15	1.86575	0.762869	1.04186
	HERC4	1.8656	0.762869	0.330537
	VARS1	1.86395	0.762494	-0.549877
	DIP2B	1.86339	0.762494	-0.476659
	AHSA1	1.86242	0.762494	0.487312
	APOE	1.86241	0.762494	-1.16147
	ARHGAP17	1.86179	0.762494	-0.511257
	TXNRD1	1.86084	0.762249	0.664801
	RBPMS2	1.85981	0.762249	0.717857
	BRCC3	1.85883	0.762249	0.512987
	PDE6D	1.85786	0.762249	0.564921
	PTH1R	1.8578	0.762249	0.525546
	NDUFA12	1.85744	0.762249	1.07689
	PSMC3	1.85647	0.762044	0.366934
	GDF11	1.85588	0.762044	-0.54501
	PAQR9	1.85278	0.759622	0.767638
	SNX27	1.85137	0.758889	0.355235
	TAX1BP1	1.84941	0.758851	0.325516
	SDHB	1.84895	0.758851	0.455963
	B4GAT1	1.84885	0.758851	0.803306
	PRKCZ	1.8485	0.758851	0.551449
	LGALS3	1.84797	0.758851	-0.530363
	SH3KBP1	1.84607	0.758481	-0.508182
	GREB1	1.84567	0.758481	1.36081
	BRAF	1.84511	0.758481	0.274183
	FGD1	1.84439	0.758481	-0.603038
	ECHS1	1.84426	0.758481	0.661223
	S100A6	1.84046	0.75592	-0.474827
	SUOX	1.84037	0.75592	0.891183
	SLC37A4	1.83887	0.755075	0.880779
	FTH1P16	1.83817	0.755039	0.51113
	PPP1R9B	1.83645	0.75398	-0.396236
	UQCRC2	1.83452	0.753174	0.41447
	MTCYBP41	1.83432	0.753174	0.502521
	SPARC	1.82946	0.749133	-0.41668
	SAP30	1.82825	0.749133	0.689556
	APLP2	1.82824	0.749133	0.27147
	HGD	1.82766	0.749133	0.908295
	CIC	1.82209	0.744221	-0.329574
	DGAT2	1.81947	0.74248	0.666983
	CDC14C	1.81905	0.74248	-1.27105
	PHTF1	1.81741	0.741487	-0.455582
	RNF213	1.81475	0.739486	-0.93929
	AK4P3	1.81305	0.738432	1.13875
	MAST2	1.81162	0.737962	0.354483
	PTDSS1	1.81075	0.737962	0.449347
	CHKA	1.81021	0.737962	-0.455747
	DNAJC19	1.81	0.737962	0.633655
	PCLO	1.80732	0.735934	-0.648252
	RBM47	1.80441	0.733665	0.434853
	RNF128	1.80258	0.732475	0.342248
	TMTC3	1.8012	0.732305	0.513287
	C11orf96	1.80085	0.732305	-1.06404
	HDAC7	1.80049	0.732305	-0.765464
	HNRNPA1L3	1.79877	0.731223	-0.423258
	TPM3P5	1.79158	0.724667	-0.793866
	COMMD2	1.79058	0.724304	0.901209
	MFHAS1	1.78926	0.723624	0.477671
	TGM1	1.78672	0.721713	0.969964
	MME	1.78505	0.720678	0.303026
	LRP6	1.78345	0.719843	0.286874
	ARL8B	1.78295	0.719843	0.333633
	CTTNBP2NL	1.78214	0.719668	-0.478412
	CLCF1	1.78124	0.719391	-0.928583
	GABARAPL2	1.77807	0.716854	0.3797
	GAS2	1.77415	0.714027	0.643917
	FECH	1.77378	0.714027	0.544503
	NEDD4L	1.77297	0.714027	0.328211
	HDAC9	1.77274	0.714027	-0.921536
	SCAPER	1.77159	0.713507	-0.555315
	MTCYBP35	1.76968	0.712956	0.377146
	RGS12	1.76943	0.712956	-0.896818
	CYP7B1	1.76917	0.712956	1.08962
	PRMT1	1.76783	0.71223	-0.474045
	ETFDH	1.76268	0.708333	0.342637
	UBIAD1	1.76255	0.708333	0.780799
	LCOR	1.76207	0.708333	0.254207
	SLC22A6	1.76081	0.707689	1.37463
	SLC16A9	1.75944	0.706932	0.778217
	LBH	1.75617	0.705553	-0.521877
	OPLAH	1.75615	0.705553	0.648394
	ZNRF2	1.75565	0.705553	0.593986
	RGS2	1.7556	0.705553	-0.728369
	SHTN1	1.75442	0.705355	-0.541841
	ENY2	1.75418	0.705355	0.327728
	IGFBP3	1.75148	0.703262	0.867325
	PHYHIPL	1.75036	0.703261	0.542295
	DDX1	1.75026	0.703261	0.32008
	SSBP2	1.74919	0.70319	-0.364957
	NFIB	1.74897	0.70319	0.298688
	DBT	1.74727	0.702095	0.514182
	RNU2-36P	1.74458	0.700011	0.931173
	HAGH	1.74285	0.699947	1.01498
	BHMT	1.74275	0.699947	1.07024
	HYCC2	1.74271	0.699947	0.363678
	POLH	1.74061	0.698562	0.725328
	havana	1.74012	0.698562	-0.620304
	CDK9	1.73852	0.698036	-0.790655
	XPR1	1.73839	0.698036	0.380743
	GCNT1	1.73702	0.697261	0.639037
	GMFB	1.73407	0.694934	0.350941
	PARD3B	1.73327	0.694934	-0.705273
	EGR2	1.7329	0.694934	-1.11484
	SEPTIN1	1.72948	0.69274	-1.18461
	PSME2	1.72946	0.69274	-0.537076
	FADS2	1.72861	0.69274	0.592931
	THBS2	1.72833	0.69274	-0.965265
	RAPGEF4	1.72701	0.692711	-0.495616
	GNAI1	1.72661	0.692711	0.666717
	SYPL2	1.72653	0.692711	0.966811
	DNAJB1	1.72527	0.692043	0.551507
	ACTA1	1.72235	0.690111	-0.61888
	MAP3K15	1.72177	0.690111	0.728098
	ZNF608	1.72116	0.690111	-0.46752
	ARRDC3	1.72099	0.690111	0.313331
	RSRP1	1.71895	0.689144	-0.678202
	DNAJA1P3	1.71885	0.689144	0.63962
	CCND3	1.71802	0.688897	0.853031
	RNF10	1.71332	0.687113	0.334136
	CSF1	1.71325	0.687113	-0.896001
	USP15	1.71301	0.687113	0.30057
	RBMS1	1.71293	0.687113	-0.299545
	BCL6	1.71222	0.687113	1.09021
	EHD4	1.71138	0.687113	-0.43684
	RPN2	1.7113	0.687113	0.337394
	OLFML3	1.7106	0.687113	-0.704333
	KIF21A	1.70999	0.687113	0.449255
	LMAN2	1.70993	0.687113	0.498157
	GRAMD1A	1.70986	0.687113	-0.810185
	OGT	1.70872	0.68655	-0.307972
	TENT5C	1.70708	0.685484	-0.803343
	NR1D1	1.70395	0.683516	-0.973952
	RAB30	1.70329	0.683516	-0.7722
	GSTZ1	1.70312	0.683516	0.769872
	PLXDC2	1.70283	0.683516	0.407851
	ACTR3	1.70076	0.682023	-0.278955
	BCL11B	1.69962	0.681449	-0.665924
	EFHD2	1.69817	0.681058	-0.461614
	JUN	1.69809	0.681058	-0.576979
	IRF4	1.6972	0.680731	-0.984224
	ANXA6	1.69354	0.67765	-0.40283
	ELK3	1.69298	0.67765	-0.529698
	TRAP1	1.69193	0.677159	0.543074
	PGM1	1.68965	0.675828	0.464019
	GRIK5	1.68947	0.675828	-0.538802
	SP4	1.68885	0.675769	-0.441936
	RASGRP3	1.68702	0.67461	-0.64693
	NBEA	1.68562	0.67461	-0.3659
	TMT1B	1.68531	0.67461	0.907166
	CAMK1D	1.68518	0.67461	-0.854148
	KCMF1	1.68488	0.67461	0.285785
	SORBS2	1.68304	0.673326	-0.588517
	RGL1	1.68008	0.670926	0.418141
	PSEN1	1.67927	0.670669	0.576572
	SASH3	1.67565	0.667606	-1.04979
	RAB2A	1.67316	0.667246	0.336963
	FLI1	1.67239	0.667246	-0.489466
	GJB1	1.67222	0.667246	0.681931
	HSP90AB3P	1.67209	0.667246	0.34314
	PTK7	1.67178	0.667246	-0.693494
	BCOR	1.67161	0.667246	-0.414314
	CALR	1.67141	0.667246	0.307995
	FH	1.67022	0.666599	0.380262
	FEM1B	1.66951	0.666444	0.344992
	GPCPD1	1.66706	0.664545	-0.455368
	LDB1	1.66483	0.662865	-0.314318
	C1QTNF1	1.66246	0.661039	-0.899398
	BGN	1.66043	0.659555	-0.363029
	ZNF521	1.65878	0.658455	-0.69363
	ARHGAP42	1.65812	0.658342	0.534858
	HSP90B3P	1.65449	0.655252	0.636707
	VAPA	1.65199	0.653297	0.23354
	SUCLA2	1.64934	0.651196	0.352077
	FTH1P11	1.64758	0.650289	0.538933
	PRELID1P5	1.64735	0.650289	0.438339
	DOCK6	1.64469	0.648169	-0.728571
	CANX	1.64374	0.647759	0.26138
	MTCO1P24	1.64294	0.647506	0.439974
	HOXB3	1.64052	0.645824	-0.45585
	SLC9A6	1.64018	0.645824	0.410252
	PTGES3	1.6396	0.645776	0.293988
	ESD	1.63792	0.644897	0.398607
	STRADB	1.63764	0.644897	0.76639
	FAM219A	1.63648	0.64427	-0.637737
	TEX30	1.63338	0.642049	0.683371
	MITF	1.63319	0.642049	-0.465566
	TUBB	1.6301	0.639493	-0.366264
	TM9SF2	1.62902	0.638945	0.241218
	EML6	1.62745	0.638092	-0.51212
	SKIL	1.6271	0.638092	-0.477918
	KHDRBS1	1.62458	0.636112	-0.239437
	DTNA	1.62312	0.635178	-0.588463
	LARP1B	1.62018	0.63327	0.49668
	ZEB2	1.6198	0.63327	-0.369211
	ALDH2	1.61926	0.63327	0.536257
	ZNF423	1.61881	0.63327	-0.595749
	CCT3	1.61857	0.63327	0.324201
	SLC25A46	1.61801	0.633243	0.483563
	TFEC	1.61717	0.633118	0.641938
	ATP6V1A	1.61683	0.633118	0.402401
	GPM6B	1.61615	0.632964	-0.419301
	LONRF3	1.61467	0.632795	0.909853
	BSDC1	1.61449	0.632795	0.490041
	TUBGCP2	1.61441	0.632795	-0.747634
	PREX1	1.61198	0.631557	-0.684501
	TRAF4	1.61185	0.631557	0.693184
	VPS35P1	1.61134	0.631557	0.492306
	OSR2	1.6106	0.631557	-0.972404
	LAMP2	1.61049	0.631557	0.323223
	HTATIP2	1.60974	0.631557	0.671459
	ALDH6A1	1.60953	0.631557	0.739321
	CDO1	1.60865	0.631196	0.544786
	VRK2	1.603	0.626698	-0.905672
	NDEL1	1.60249	0.626698	0.370091
	CTNND2	1.60209	0.626698	-0.912812
	ZBTB7C	1.60163	0.626698	-1.06697
	ABCA3	1.60157	0.626698	0.565885
	EIF3FP3	1.59833	0.623981	-0.37448
	SYNJ1	1.59748	0.623643	-0.399941
	C15orf61	1.59504	0.621711	0.62912
	FAM76B	1.59439	0.621583	-0.443431
	WSB1	1.59335	0.621049	-0.538194
	RARG	1.59103	0.619243	-0.611907
	H1-4	1.59031	0.61903	-0.792852
	FTH1P5	1.58948	0.618713	0.446403
	NFKB2	1.58885	0.618592	-0.574649
	NGEF	1.58813	0.618504	0.62966
	ZBTB37	1.5871	0.618504	-0.460051
	APEH	1.58645	0.618504	0.53251
	NCEH1	1.58554	0.618504	0.85207
	CLIC1	1.58504	0.618504	-0.356975
	TET3	1.58487	0.618504	-0.362278
	ASS1P7	1.58477	0.618504	0.715661
	KLHDC10	1.5847	0.618504	0.408806
	MTND4P12	1.58329	0.618181	0.6998
	SMAD3	1.5831	0.618181	-0.415856
	WASF3	1.58278	0.618181	0.871388
	ATP2C1	1.58236	0.618181	0.266287
	ZC3H12B	1.58142	0.617742	-0.863449
	SLC5A10	1.58048	0.617299	0.739169
	PRR12	1.57927	0.616596	-0.543763
	havana	1.57592	0.614619	-0.72015
	FST	1.57538	0.614619	-0.922473
	PRDX5	1.57536	0.614619	0.422447
	CAMSAP2	1.5753	0.614619	0.336655
	PDE4B	1.57436	0.614201	-0.554685
	IGKV2-28	1.57379	0.614201	-1.62025
	P4HA1	1.57338	0.614201	0.417444
	EWSR1	1.57251	0.614086	-0.22802
	FAHD1	1.57179	0.614086	0.866839
	TCF7L2	1.5712	0.614086	-0.363852
	MALT1	1.57092	0.614086	-0.693486
	ACAD10	1.57028	0.614086	0.94026
	CAPN7	1.57025	0.614086	0.313988
	NEXN	1.56929	0.614086	-0.781273
	IKZF2	1.56895	0.614086	-0.52582
	TRMT13	1.5685	0.614086	-1.0004
	CUL3	1.56826	0.614086	0.224372
	PAN3	1.56784	0.614086	-0.261009
	KIF1A	1.56681	0.613546	-0.643491
	RSRC1	1.5657	0.61318	-0.662806
	ATP2B4	1.5652	0.61318	-0.64648
	GNB5	1.56497	0.61318	-0.754208
	CIRBP	1.56396	0.612658	-0.985193
	SMAP2	1.56147	0.610654	-0.401906
	MAGI2	1.55926	0.609089	-0.414276
	S100A11	1.55893	0.609089	-0.655855
	OSBPL6	1.55745	0.608096	0.463267
	ARHGEF1	1.55577	0.607686	-0.59933
	HIPK3	1.55568	0.607686	0.206917
	ABCC4	1.55559	0.607686	-0.84872
	TPST1	1.55446	0.607045	-0.798609
	SON	1.55323	0.606816	-0.228072
	PRELID1P6	1.55319	0.606816	0.428301
	PLEKHM3	1.55274	0.606816	-0.733993
	FLNC	1.55176	0.606816	-0.701074
	KLF6	1.55095	0.606816	-0.416044
	ADAMTS6	1.55022	0.606816	-0.390132
	TIMP2	1.54985	0.606816	-0.394429
	STAT3	1.54976	0.606816	-0.294216
	SLC25A17	1.54971	0.606816	0.578453
	MTCO1P4	1.54941	0.606816	0.342714
	CUL7	1.54895	0.606816	-0.909666
	DCAF12	1.54818	0.606527	0.396812
	ATAD2	1.54684	0.605668	-0.712943
	KIF5B	1.54615	0.605447	0.260559
	KSR1	1.5454	0.605174	-0.734691
	ELMO1	1.5445	0.60487	-0.534132
	PSMB3	1.54414	0.60487	0.401063
	WBP1L	1.54345	0.604653	0.352324
	PDPR	1.54234	0.604011	0.531187
	PCSK5	1.53965	0.601797	0.540747
	HOXC6	1.53511	0.597732	-0.443114
	CCDC88A	1.53381	0.596997	-0.528025
	DPYSL2	1.53343	0.596997	-0.34383
	RERE	1.53291	0.596943	-0.268067
	EIF4E3	1.53218	0.596684	-0.662329
	COL1A1	1.53126	0.596239	-0.822171
	MICAL3	1.5306	0.59605	-0.538274
	ZC3H6	1.52865	0.594576	-0.647249
	PSMD14	1.52799	0.594576	0.261966
	HS6ST2	1.52772	0.594576	0.531845
	CACYBP	1.52492	0.592659	0.506116
	DCLK1	1.52472	0.592659	-0.873057
	TTN	1.5244	0.592659	-0.607099
	KCNK5	1.52211	0.590833	0.575825
	COL4A1	1.52054	0.589729	-0.296194
	PMEPA1	1.51937	0.589022	-0.673161
	KIF20B	1.51819	0.588304	1.08994
	RALGPS2	1.51711	0.587692	0.6221
	YWHAZ	1.516	0.58704	0.30702
	MARK3	1.51518	0.586845	0.252805
	TBC1D5	1.51487	0.586845	-0.482875
	WWP1P1	1.51358	0.586009	0.676384
	FGL2	1.51299	0.585885	-0.848941
	SATB1	1.51252	0.585873	-0.717207
	SYS1	1.51159	0.585403	0.873379
	HDAC1	1.51071	0.584987	-0.332678
	ANKRD11	1.50976	0.5845	-0.450087
	LPXN	1.50877	0.58397	-0.890474
	RNF103	1.5076	0.583365	0.266397
	LIPA	1.50689	0.583365	-0.80509
	EML4	1.50642	0.583365	-0.408772
	GHITM	1.50634	0.583365	0.333209
	CCNC	1.50429	0.581959	0.391641
	ADAM11	1.50402	0.581959	-0.96048
	FOS	1.50241	0.581103	-1.73539
	YES1P1	1.50225	0.581103	0.737373
	CNTRL	1.50096	0.580266	-0.734494
	USF3	1.49964	0.579398	0.323385
	TMTC4	1.49846	0.578808	0.700694
	TMEM106B	1.49752	0.578808	0.357598
	CHORDC1	1.49721	0.578808	0.374609
	havana	1.49684	0.578808	0.954882
	HNRNPA1P4	1.49678	0.578808	-0.61189
	TMED4	1.49628	0.57876	0.570646
	CYB5R4	1.49578	0.578716	0.619219
	CMPK1	1.49493	0.578597	0.261143
	LOX	1.49457	0.578597	-0.777198
	IMPDH1	1.49357	0.578597	-0.848978
	EDRF1	1.49319	0.578597	0.540743
	AQP1	1.4931	0.578597	0.719272
	DENND1A	1.49275	0.578597	-0.343535
	EPS8	1.49252	0.578597	0.403563
	AZIN1	1.49053	0.577056	0.255916
	FNBP4	1.48933	0.5763	-0.404218
	AMPD3	1.48789	0.575456	-0.598247
	CREB3L2	1.48744	0.575456	-0.419058
	COL8A1	1.48676	0.575456	-0.752489
	CP	1.48634	0.575456	-0.39131
	NUDT12	1.48579	0.575456	0.67321
	ZNF513	1.48577	0.575456	-0.448385
	ADAMTS10	1.48537	0.575456	-0.747031
	FAM172A	1.4839	0.574986	-0.417016
	TANC2	1.48383	0.574986	0.301509
	RPS6KA4	1.48352	0.574986	-0.663508
	NRBP2	1.48313	0.574986	-0.699292
	FN1	1.48255	0.574852	-0.441283
	ASF1A	1.48163	0.574368	0.340047
	ZFP36L2	1.48067	0.573851	-0.509362
	FUCA1	1.47991	0.573528	0.442647
	FAM78B	1.47929	0.57335	-1.06286
	TJP1	1.47829	0.572788	-0.260806
	VDAC1P11	1.47657	0.571774	0.512228
	TAGLN2	1.47601	0.571774	-0.358471
	CIT	1.47553	0.571774	-0.674799
	SPATS2L	1.47519	0.571774	0.75809
	CCNH	1.47508	0.571774	0.68607
	ADH5P4	1.47242	0.569639	0.686707
	RCOR1	1.47207	0.569639	0.394473
	INTS2	1.46893	0.566928	0.399174
	ARHGEF28	1.46828	0.566717	-0.614713
	ITGA4	1.46751	0.566549	-0.719077
	MTCO1P53	1.46724	0.566549	0.398961
	WDFY4	1.46589	0.56563	-0.826852
	KIAA1217	1.4642	0.564714	-0.437138
	HIP1	1.46387	0.564714	-0.818965
	MTCYBP7	1.46354	0.564714	0.407124
	SESN1	1.46324	0.564714	-0.509401
	TMEM256	1.45992	0.561822	0.785888
	ERGIC3	1.45702	0.560178	0.388458
	NCBP1	1.45672	0.560178	0.368254
	CDH6	1.45626	0.560178	-0.44086
	SEL1L3	1.45617	0.560178	0.525584
	CAPRIN1	1.45612	0.560178	0.197874
	ECH1	1.45555	0.560034	0.510899
	ARHGAP31	1.45428	0.559198	-0.636217
	DLST	1.45325	0.558597	0.353668
	LMAN1	1.4525	0.558272	0.320421
	AP1S2	1.45179	0.557999	-0.594492
	MERTK	1.45117	0.557999	0.495637
	USP2	1.45084	0.557999	0.414205
	KAT6B	1.45045	0.557999	-0.28974
	ZNF106	1.45009	0.557999	0.290947
	HNRNPA1P51	1.44954	0.557867	-0.464202
	havana	1.44738	0.556134	-0.913099
	HSP90AA5P	1.44531	0.555782	0.542057
	GTPBP2	1.44516	0.555782	-0.354719
	SCUBE3	1.4448	0.555782	-0.621508
	GLB1L	1.44474	0.555782	0.497923
	MALAT1	1.44453	0.555782	-0.373796
	CLCN4	1.44447	0.555782	0.452156
	PODXL	1.44406	0.555782	-0.41878
	PIK3C2A	1.43968	0.551985	0.239689
	TNS3	1.43942	0.551985	-0.416041
	PRKCH	1.43662	0.549728	-0.59555
	IGKV2OR2-1	1.43632	0.549728	-1.76678
	RER1	1.43441	0.548235	0.347759
	TGFBI	1.43324	0.54749	-0.531936
	RN7SL359P	1.43016	0.544914	0.896804
	STK10	1.42933	0.544914	-0.805182
	havana	1.42912	0.544914	0.525293
	MYO9B	1.42893	0.544914	-0.675523
	UBE2V2	1.42858	0.544914	0.310891
	HNF1A	1.42727	0.544025	0.757078
	CPD	1.42435	0.541718	0.242097
	SLC4A3	1.42413	0.541718	-0.756287
	BCL2L11	1.42273	0.541169	-0.687522
	SFN	1.42241	0.541169	-0.725273
	TNS2	1.42225	0.541169	-0.380898
	ATP5MKP1	1.42192	0.541169	0.50032
	MYO1F	1.42116	0.541059	-0.840358
	ATRNL1	1.42059	0.541059	0.299127
	IRX4	1.42056	0.541059	0.94106
	TEK	1.41909	0.539994	0.323445
	CRTC2	1.41774	0.539064	-0.407866
	NOS1AP	1.41695	0.538683	-0.622199
	RPN1	1.41619	0.538335	0.339904
	NOTCH2	1.41486	0.537569	-0.429618
	SOD2	1.4146	0.537569	0.322549
	LOXL1	1.41305	0.536802	-0.51155
	TIA1	1.41243	0.536802	-0.386489
	MTCO1P21	1.41234	0.536802	0.338089
	COLGALT1	1.41193	0.536802	-0.53888
	MAPT	1.41145	0.536802	0.492708
	H3-3B	1.41137	0.536802	-0.259517
	FRZB	1.41061	0.53645	0.607404
	COX5BP1	1.4102	0.53645	0.362075
	ARHGAP42P2	1.4094	0.536053	0.737646
	RGL2	1.40772	0.535456	-0.629249
	RPL3P2	1.40767	0.535456	-0.304717
	SEC23A	1.40758	0.535456	0.389672
	FBXO40	1.40417	0.533105	0.836524
	IFFO2	1.40406	0.533105	-0.522855
	GPD2	1.40375	0.533105	0.736966
	PYGM	1.40357	0.533105	-0.730897
	KCNT2	1.4032	0.533105	-0.597166
	PIEZO1	1.40247	0.533101	-0.387486
	SBNO2	1.40227	0.533101	-0.648753
	ACVR2A	1.40163	0.533101	0.245126
	ZNF618	1.40158	0.533101	-0.583061
	ACTB	1.39851	0.531094	-0.259799
	SWAP70	1.3981	0.531094	-0.464942
	PIGG	1.398	0.531094	0.804511
	ITGA5	1.39796	0.531094	-0.839477
	TOMM70	1.39718	0.530711	0.274013
	IMMTP1	1.39562	0.529559	0.421219
	PAXBP1	1.3942	0.528537	-0.37283
	COL1A2	1.39338	0.528113	-0.425617
	KDM3B	1.39225	0.527384	-0.287588
	SBK1	1.3918	0.527332	-0.799334
	CLIC1P1	1.39002	0.526094	-0.766132
	IGIP	1.38976	0.526094	0.274967
	CEP170B	1.38885	0.525817	0.699492
	PTPRO	1.38869	0.525817	-0.732221
	HECW2	1.38315	0.520682	0.4759
	ARMCX3	1.38053	0.518453	-0.482081
	CPT2	1.37907	0.517394	0.602778
	POLR3E	1.37797	0.516689	0.589537
	NIT1	1.3764	0.516126	0.57577
	ORMDL2	1.37596	0.516126	0.731589
	GRK6	1.37548	0.516126	-0.597981
	UNC93B1	1.37544	0.516126	-0.755652
	AKT3	1.37504	0.516126	-0.367823
	ZFHX3	1.37503	0.516126	-0.339532
	PDIA3P1	1.37437	0.515853	0.322541
	MRRF	1.37397	0.515853	0.528718
	STC1	1.37213	0.514407	0.570062
	SLC25A39	1.37139	0.514059	0.588185
	DES	1.36896	0.51202	-0.53676
	RORA	1.36575	0.509208	0.308615
	OPA1	1.3651	0.508944	0.294311
	SCIN	1.36414	0.508746	-0.440334
	LARP4B	1.36392	0.508746	0.324582
	SERPINF2	1.3635	0.508746	0.588189
	EMC1	1.36334	0.508746	0.37734
	CDKN2C	1.36	0.506422	-0.662801
	NEDD9	1.35936	0.506422	-0.645162
	LGI2	1.35928	0.506422	-0.868083
	RUNX1	1.3591	0.506422	-0.578994
	SLC25A4	1.35906	0.506422	-0.321982
	HAO2	1.35766	0.50607	0.604975
	TNS1	1.35754	0.50607	0.257597
	CD74	1.35707	0.50607	-0.591049
	CHD7	1.35694	0.50607	-0.30723
	PSMD12	1.35621	0.50607	0.422694
	TMEM165	1.35614	0.50607	-0.762831
	CACNA2D1	1.356	0.50607	-0.530791
	ADIPOR2	1.3555	0.506033	0.392842
	ZDHHC5	1.35519	0.506033	0.289503
	PLEKHA6	1.35398	0.505213	-0.332336
	METTL26	1.35192	0.50428	0.612481
	PLK4	1.35191	0.50428	-0.902594
	COX8A	1.3519	0.50428	0.441899
	IP6K2	1.351	0.504185	-0.363662
	SOX4	1.35003	0.504185	-0.335874
	PIGA	1.34985	0.504185	0.568281
	SLC7A2	1.34941	0.504185	-0.725698
	RANBP9	1.34933	0.504185	0.208485
	ARHGEF9	1.34933	0.504185	-0.634496
	BMP1	1.34898	0.504185	-0.550763
	UGDH	1.34804	0.504185	0.318516
	UBE2D3P1	1.34769	0.504185	0.348321
	FBLN1	1.34758	0.504185	0.663983
	PRDX3	1.34744	0.504185	0.756535
	AGPAT3	1.34721	0.504185	0.457111
	CDK14	1.34494	0.50249	-0.489567
	FKBP10	1.34476	0.50249	-0.81255
	CCT2	1.34339	0.501683	0.266753
	FBXO22	1.34317	0.501683	0.394648
	CHD3	1.3425	0.501683	0.251233
	FSCN1	1.34217	0.501683	-0.937401
	SFSWAP	1.34117	0.501683	-0.483232
	SLC25A24	1.34076	0.501683	-0.806079
	TAOK3	1.34059	0.501683	-0.356177
	NOTCH3	1.34051	0.501683	-0.855964
	ZHX3	1.34015	0.501683	0.443592
	CTBP2P3	1.3399	0.501683	-0.794944
	DOCK11P1	1.3398	0.501683	-0.921095
	BLCAP	1.33718	0.500016	-0.436158
	OST4	1.33705	0.500016	0.390899
	DIPK1A	1.33654	0.500016	-0.390931
	SH3GL2	1.33632	0.500016	0.451678
	MLXIPL	1.33625	0.500016	0.716623
	SNX6	1.33459	0.498726	0.319706
	PFDN2	1.33409	0.498597	0.422323
	ARFGEF2	1.33351	0.498395	0.254216
	PDIA6	1.3312	0.49646	0.421923
	RBPJ	1.33083	0.49646	-0.318911
	CALM2P4	1.33042	0.496421	-0.817612
	MCCC1	1.32944	0.495817	0.404992
	ASS1P10	1.32641	0.493162	0.74277
	TPM4	1.32527	0.492389	-0.403877
	RBM4B	1.32385	0.491337	0.292266
	SKAP2	1.32342	0.49128	-0.301128
	DDHD1	1.32273	0.490966	-0.426235
	BEST1	1.32189	0.490494	0.469709
	SEC24A	1.32152	0.490493	0.34856
	CLOCK	1.32041	0.489844	0.29047
	SIN3A	1.31964	0.489844	-0.266971
	TNC	1.31963	0.489844	-0.618786
	RUVBL2	1.31939	0.489844	-0.804911
	CXCL12	1.31876	0.489584	0.434605
	CAMK2D	1.31805	0.489237	-0.382908
	PGAM1	1.31718	0.489156	0.822376
	PCOLCE	1.31704	0.489156	-0.570952
	HSPA8	1.31617	0.489156	0.288314
	UBE2A	1.31611	0.489156	0.303904
	NDUFS1	1.31548	0.489156	0.310914
	LIMK2	1.31534	0.489156	-0.578557
	C3	1.31487	0.489156	-0.533738
	HECTD3	1.31481	0.489156	0.321573
	ACTG1P14	1.31467	0.489156	-0.321362
	EGR1	1.3137	0.488876	-1.10565
	HINT1	1.31366	0.488876	0.401827
	havana	1.31294	0.488518	0.942055
	CMTR1	1.31234	0.488288	-0.505843
	RGS3	1.31193	0.488237	-0.830936
	TRA2A	1.30987	0.487257	-0.36833
	RAC2	1.30973	0.487257	-0.940256
	STT3A	1.30894	0.487257	0.222101
	TRAF3	1.30886	0.487257	-0.482569
	AK3	1.30877	0.487257	0.500757
	ZC3H7A	1.30842	0.487257	-0.423253
	SCARNA7	1.30841	0.487257	-0.458102
	RYK	1.30729	0.486498	0.320255
	MAP3K3	1.30571	0.485277	-0.350811
	PNISR	1.30517	0.485103	-0.302206
	FERMT2	1.30429	0.484732	-0.28841
	ZSWIM5	1.30408	0.484732	0.470432
	DOCK2	1.30342	0.484664	-0.757457
	EHBP1L1	1.30329	0.484664	-0.880017
	EIF1	1.30167	0.483624	0.262565
	MORF4	1.30127	0.483624	-0.569099
	EIF4G1	1.30103	0.483624	0.223701
	PTPRC	1.30061	0.483624	-1.00138
	TNFAIP3	1.29999	0.483624	-0.781173
	EIF5A	1.29947	0.483624	0.295688
	GTDC1	1.29942	0.483624	-0.45361
	GNAO1	1.29939	0.483624	-0.914454
	IGFBP5	1.29818	0.482792	1.05951
	BICC1	1.29764	0.482792	-0.273417
	PDE4DIP	1.29727	0.482792	0.447988
	HSPA4L	1.29713	0.482792	0.356601
	GUCY1B1	1.29664	0.482665	-0.803202
	MRS2	1.29564	0.482595	0.895356
	SELENOTP1	1.29554	0.482595	0.885812
	NFIA	1.29551	0.482595	0.210962
	CSMD1	1.29505	0.48249	-0.891404
	CHORDC2P	1.29387	0.481663	0.541057
	HID1	1.29332	0.481468	-0.95159
	TCF12	1.29204	0.480545	-0.235014
	havana	1.28996	0.478813	-0.679129
	SLC22A18	1.28938	0.478586	0.817588
	FBXW7	1.28867	0.478235	-0.298172
	DHFR	1.28582	0.475981	0.888006
	TTC3	1.28564	0.475981	-0.374962
	C1GALT1P1	1.28536	0.475981	0.750831
	PHF21A	1.28372	0.47489	-0.243045
	AKR1C4	1.28357	0.47489	0.722356
	DNAH7	1.28287	0.474547	-0.606888
	MRPS30	1.28127	0.473294	0.62452
	ARRB2	1.28002	0.472401	-0.63004
	MEF2A	1.27959	0.472316	-0.235647
	METAP1D	1.27636	0.469438	-0.617183
	PSMC6	1.27548	0.468907	0.278488
	MSNP1	1.27409	0.468049	-0.497509
	SLC31A1P1	1.27364	0.468049	0.699114
	VCAM1	1.27357	0.468049	-0.628476
	RHOB	1.27313	0.46795	-0.359594
	DDRGK1	1.27219	0.467864	0.434276
	SPRYD3	1.27207	0.467864	-0.377833
	MBOAT7	1.27167	0.467864	0.641295
	HMGN2P22	1.27165	0.467864	-0.493607
	GALNT10	1.27109	0.467656	-0.519968
	TENT2	1.27022	0.467286	-0.354658
	UBE4A	1.27003	0.467286	0.250443
	PIP4K2A	1.26764	0.465356	-0.562365
	POLA1	1.26739	0.465356	-0.384117
	CAP1	1.26706	0.465356	-0.244977
	havana	1.26641	0.465052	0.835937
	ATP10D	1.26581	0.4648	-0.551678
	FBXO33	1.26355	0.462882	0.326985
	ETS1	1.26069	0.461273	-0.317539
	MAGT1	1.26042	0.461273	0.349336
	TNPO1	1.26033	0.461273	0.198665
	KLHDC2	1.25967	0.461273	0.326553
	RAB31	1.25943	0.461273	-0.700601
	ZNF532	1.25919	0.461273	-0.470014
	MTCO2P5	1.25881	0.461273	0.354429
	MCTP1	1.2588	0.461273	-0.83936
	MAML2	1.25874	0.461273	-0.519342
	HSPA8P5	1.25851	0.461273	0.241424
	RSPRY1	1.25768	0.461105	0.28615
	MBD6	1.25752	0.461105	-0.283539
	HAAO	1.25712	0.461105	0.859734
	C9orf72	1.25697	0.461105	-0.530914
	PTPRK	1.25588	0.460354	0.288142
	GPHN	1.25468	0.459491	0.307041
	CHIC2	1.2543	0.459456	-0.321557
	COL3A1	1.25297	0.458592	-0.679804
	AMD1	1.25276	0.458592	0.22952
	PRPF31	1.25222	0.458396	-0.743472
	KLHL9	1.25168	0.458202	0.252863
	KSR2	1.25134	0.458202	0.901062
	BLTP3A	1.25073	0.458202	0.890381
	DNAJB5	1.25067	0.458202	-0.504793
	COX20P2	1.24917	0.457147	0.710841
	HOXD3	1.24887	0.457147	-0.706721
	DAB1	1.2486	0.457147	0.731043
	FNDC3B	1.24692	0.456049	-0.345565
	PTCHD1	1.24673	0.456049	-0.738074
	PCDH17	1.24649	0.456049	0.57263
	AKAP8L	1.24553	0.45542	-0.331372
	IREB2	1.24421	0.454607	0.236836
	CREB5	1.24384	0.454607	-0.665792
	HPS5	1.24345	0.454607	0.453078
	RPS24P7	1.24337	0.454607	-0.450674
	DNAJC8	1.24171	0.453284	-0.315276
	PPP1R15B	1.24134	0.453255	0.339933
	FSTL1	1.2409	0.453142	-0.463024
	RARB	1.23924	0.451823	-0.510352
	WDR82	1.23813	0.451659	0.363178
	ABI1	1.23785	0.451659	-0.261308
	RPS4XP1	1.23743	0.451659	0.392504
	TFAP2A	1.23732	0.451659	-0.38501
	LMTK2	1.2373	0.451659	0.605261
	NAA60	1.23708	0.451659	0.347164
	INPP4B	1.23662	0.451534	-0.584428
	HECTD1	1.23623	0.45148	0.187022
	UBC	1.23459	0.450167	0.279687
	CA12	1.2335	0.449619	0.532444
	ZNF503	1.23308	0.449619	-0.318982
	DERL2	1.23304	0.449619	0.351027
	USP47	1.23226	0.449214	0.225417
	GTF3C1	1.23168	0.449214	-0.468113
	MAPKAPK2	1.23164	0.449214	-0.272583
	CYCSP24	1.23118	0.449102	0.301011
	ELOVL5	1.23087	0.449102	0.388569
	ZNF292	1.22991	0.448466	-0.371041
	SMPDL3A	1.22885	0.447741	0.429539
	SMARCA1	1.22817	0.447391	-0.693209
	CDK6	1.22736	0.447028	-0.519069
	PTPN7	1.22706	0.447028	-0.926563
	CENPB	1.22664	0.447028	0.285154
	METAP1	1.22649	0.447028	0.407131
	SUCO	1.2256	0.446486	0.22861
	CHD2	1.22529	0.446486	-0.278645
	SREK1	1.2207	0.442216	-0.246846
	PAN2	1.21934	0.441193	-0.471258
	RNPS1	1.21842	0.441154	-0.56394
	EPB41L2	1.21809	0.441154	-0.333047
	C14orf119	1.21792	0.441154	0.714138
	SART1	1.2178	0.441154	-0.443143
	MAT2AP1	1.21767	0.441154	0.469352
	PIGN	1.217	0.44093	-0.48618
	HSP90AB1	1.21679	0.44093	0.290597
	FBP1	1.21592	0.440378	0.580273
	CAPZB	1.2154	0.440185	-0.25099
	CSRP2	1.21397	0.439083	0.405149
	GFM1	1.21362	0.439058	0.403167
	havana	1.213	0.438965	0.466262
	ATP5F1B	1.21288	0.438965	0.336532
	TACC1	1.21229	0.438695	-0.521722
	TALDO1	1.21109	0.438357	0.443774
	AHCYL2	1.21095	0.438357	0.281734
	CEP170	1.21068	0.438357	-0.409074
	MLLT6	1.21051	0.438357	-0.279059
	RDH10	1.2095	0.438357	0.309208
	UBE2R2	1.20947	0.438357	0.274252
	COQ9	1.2094	0.438357	0.414363
	CACNB2	1.20903	0.438357	-0.736661
	MYL9	1.20891	0.438357	-0.262365
	JAZF1	1.20872	0.438357	-0.763484
	CCT7	1.2082	0.438159	0.283419
	DMXL1	1.20649	0.437099	0.194837
	ACTN1	1.20566	0.437099	-0.248074
	NEO1	1.20515	0.437099	0.209143
	UBAP2	1.20509	0.437099	0.392143
	ESR1	1.20504	0.437099	0.604878
	MGAT2	1.20504	0.437099	0.318706
	POU3F3	1.20489	0.437099	0.264762
	GPD1	1.20408	0.436664	0.462741
	NCDN	1.20382	0.436664	-0.396955
	EMC7	1.20344	0.4366	0.340555
	HSD17B4	1.20164	0.435121	0.288545
	FHL1	1.20101	0.434978	0.646392
	SEC22A	1.20086	0.434978	0.513506
	PFN1	1.20029	0.434884	-0.236482
	TASOR	1.19994	0.434884	0.298205
	PAMR1	1.19981	0.434884	-0.767698
	UHMK1	1.19812	0.433509	0.274671
	SAFB	1.19573	0.431681	-0.728149
	KIF1B	1.19566	0.431681	0.212474
	NT5C3A	1.19503	0.431523	0.618356
	TOR1AIP2	1.19486	0.431523	-0.43152
	NFKBIA	1.19355	0.430529	-0.479306
	PPTC7	1.19307	0.430358	0.445372
	havana	1.19238	0.43007	0.300802
	MSRB1	1.19195	0.43007	0.857745
	SIRPA	1.19183	0.43007	-0.535524
	PKD2	1.19121	0.429876	0.33365
	NBR1	1.19101	0.429876	0.253245
	PIGQ	1.19026	0.429468	0.701455
	GLB1L2	1.18997	0.429468	0.82042
	EFEMP1	1.18937	0.429188	-0.377478
	ARF1	1.18902	0.429145	0.215766
	ZMIZ1	1.18869	0.429135	-0.217728
	SERP1	1.1867	0.428145	0.29988
	ATP5F1BP1	1.18653	0.428145	0.464079
	HIPK1	1.18644	0.428145	0.210091
	ENTREP3	1.18579	0.428145	-0.944138
	CDK4	1.1857	0.428145	-0.45571
	TUBB2B	1.18528	0.428145	-0.596896
	SYPL1	1.18482	0.428145	0.460578
	SCUBE1	1.18466	0.428145	-0.638922
	GMPS	1.18458	0.428145	0.240181
	CYCSP1	1.18458	0.428145	0.357286
	YY1	1.18396	0.427838	0.209027
	APPL1	1.18317	0.42736	-0.248547
	CHD6	1.18111	0.425614	-0.333498
	SECISBP2L	1.18045	0.425264	0.283259
	MAPKAPK5	1.1799	0.425025	0.317337
	UNK	1.17892	0.424473	-0.447589
	PEX7	1.17859	0.424473	0.459463
	CLPB	1.17788	0.424473	0.418526
	BTG1	1.17788	0.424473	-0.313719
	OSBPL1A	1.1778	0.424473	0.311912
	GLTP	1.17684	0.423823	0.626345
	WASF4P	1.17413	0.421426	-0.832987
	KIRREL1	1.17362	0.421303	-0.635075
	SCAMP3	1.17314	0.421303	0.450349
	PATZ1	1.17309	0.421303	-0.310739
	PSMA4	1.17134	0.419861	0.296109
	PTP4A3	1.17087	0.419701	-0.888903
	PNPLA6	1.16985	0.419456	0.643659
	AMOT	1.16952	0.419456	0.41434
	MIDN	1.16943	0.419456	-0.701249
	PACSIN2	1.16939	0.419456	-0.274149
	POTEKP	1.16859	0.419228	-0.258233
	NCBP3	1.16855	0.419228	-0.352354
	MMP2	1.16808	0.41906	-0.417657
	KCTD20	1.16659	0.417875	-0.720232
	ADAP2	1.16584	0.417435	-0.496137
	ATG3	1.16542	0.417315	0.237315
	NAA30	1.16498	0.417183	0.279335
	EIF5P1	1.16466	0.417167	0.34736
	PDCD4	1.16322	0.416034	-0.311909
	IL16	1.16162	0.41474	-0.684511
	CDC34	1.1612	0.414622	0.45556
	COPS2	1.16047	0.414317	0.209382
	SLC25A39P1	1.16025	0.414317	0.765811
	SEC61G	1.15998	0.414317	0.401345
	SMURF1	1.15928	0.413924	-0.461711
	NUAK2	1.1582	0.413408	-0.528519
	RETREG1	1.15816	0.413408	0.346313
	NPLOC4	1.15756	0.413108	0.331714
	ECE1	1.1567	0.412646	-0.35181
	TECR	1.15649	0.412646	0.447786
	ZNF512B	1.15592	0.412377	-0.633948
	PPM1K	1.15531	0.41207	-0.738135
	ATG16L2	1.15434	0.411647	-0.797893
	SMC4	1.15428	0.411647	-0.355279
	NAV2	1.15292	0.410585	-0.340682
	VANGL1	1.15179	0.409823	0.604467
	NT5E	1.15148	0.409823	0.73324
	KLF9	1.15059	0.409823	0.369267
	AGAP2	1.15055	0.409823	-0.642534
	GOLGA3	1.15051	0.409823	-0.72546
	PIP4K2B	1.15035	0.409823	-0.404395
	MTCYBP42	1.14892	0.409036	0.641388
	PFN1P1	1.14841	0.409036	-0.535466
	FYN	1.14838	0.409036	-0.330959
	TCP1P3	1.14796	0.409036	0.883062
	TAOK2	1.14793	0.409036	-0.276388
	NFASC	1.14776	0.409036	-0.788583
	PPIH	1.14632	0.40812	0.536992
	PLXNB1	1.14625	0.40812	-0.360863
	UBBP1	1.14563	0.407796	0.290605
	RASSF2	1.14468	0.407148	-0.955319
	S100A4	1.14427	0.407031	-0.809793
	FLNA	1.14368	0.406743	-0.316133
	havana	1.14252	0.405884	0.635678
	TUFM	1.14195	0.405648	0.363883
	SPCS1	1.14151	0.405648	0.336702
	TMEM8B	1.1413	0.405648	-0.885598
	SLC44A2	1.1406	0.405648	-0.59017
	RPL31	1.14053	0.405648	0.211632
	GLG1	1.14038	0.405648	0.210765
	CYTH1	1.14021	0.405648	-0.454873
	SAMD8	1.13913	0.404869	0.320566
	TFAP2B	1.13857	0.404677	-0.320682
	PCGF1	1.13809	0.404677	-0.866336
	HDAC3	1.1376	0.404677	-0.349872
	NR2F2-AS1	1.13743	0.404677	-0.722646
	VRK1	1.13722	0.404677	-0.840072
	CUL2	1.13717	0.404677	0.275125
	ERLIN2	1.13661	0.404415	0.324849
	RNF19A	1.13632	0.404415	-0.2785
	SF3B1	1.13483	0.403418	-0.171306
	NSMF	1.13461	0.403418	-0.353448
	ZC3H14	1.1342	0.403418	-0.195607
	MB21D2	1.13415	0.403418	0.653896
	NCOA2	1.13317	0.402735	0.232022
	ELOVL6	1.13171	0.401876	0.415989
	UBQLN4	1.13132	0.401876	0.32639
	ARL13B	1.13122	0.401876	-0.724104
	LENG8	1.13114	0.401876	-0.398924
	HSPD1P8	1.13075	0.401817	0.664247
	SLC12A4	1.13047	0.401817	-0.439444
	MCCC2	1.1302	0.401817	0.459388
	TBC1D13	1.12873	0.400904	0.496248
	VDAC1P6	1.12845	0.400904	0.788485
	ZMYM4	1.12841	0.400904	-0.231361
	PHYH	1.12742	0.400208	0.402848
	EPHB4	1.12621	0.399284	-0.382878
	TRERF1	1.12345	0.39743	-0.570654
	SCDP1	1.12341	0.39743	0.837665
	ATP5MC1P7	1.12327	0.39743	0.790651
	PTBP2	1.12313	0.39743	-0.299226
	CLCN2	1.12278	0.39743	0.580508
	EPC1	1.12217	0.39743	-0.250012
	havana	1.12195	0.39743	0.567258
	IVNS1ABP	1.12169	0.39743	-0.178079
	PPFIBP1	1.12101	0.39743	-0.30059
	PPM1E	1.12084	0.39743	0.93394
	CCT5	1.12084	0.39743	0.329649
	COG5	1.12073	0.39743	-0.377029
	havana	1.12059	0.39743	-0.465571
	NRAS	1.11905	0.396185	-0.412958
	ACTG1P10	1.11817	0.395591	-0.40045
	OLFM3	1.11674	0.394905	0.747708
	RAI14	1.11664	0.394905	-0.359769
	ADIPOR1	1.11658	0.394905	0.314981
	UGCG	1.11596	0.394905	-0.356562
	SELENBP1	1.11596	0.394905	0.4062
	JAK2	1.11576	0.394905	-0.274188
	RPS9	1.1136	0.393028	-0.274736
	TGFB1	1.11278	0.392499	-0.635997
	MTATP6P11	1.11248	0.39248	0.532293
	LGR4	1.11183	0.392265	0.238693
	HOXC10	1.11169	0.392265	-0.342585
	ZDHHC20	1.1113	0.392167	-0.394252
	TIMM8A	1.111	0.392148	0.725074
	MDH1	1.11053	0.392096	0.355704
	NCAPD2	1.11038	0.392096	-0.619561
	havana	1.10705	0.389055	0.791486
	FOXP1	1.1067	0.388989	-0.308533
	MID1IP1	1.10542	0.388236	-0.494894
	SNRNP70	1.10514	0.388236	-0.358045
	ARHGAP32	1.10509	0.388236	0.287604
	SLIT2	1.10421	0.387907	-0.307496
	MAP3K20	1.10419	0.387907	-0.285552
	PDGFRB	1.10364	0.387641	-0.379763
	PGK1	1.10273	0.387011	0.319175
	HNRNPA3P13	1.10176	0.386323	-0.532878
	TMEM64	1.1006	0.385452	0.439369
	SLC9A1	1.09926	0.38456	-0.272515
	TMEM9B	1.09915	0.38456	0.318557
	CKS2	1.09811	0.383811	0.470582
	PGAP2	1.09742	0.383631	-0.455234
	RHEBP2	1.09737	0.383631	0.659672
	ARHGDIA	1.09619	0.382737	-0.25887
	IPO7	1.09533	0.38216	0.167035
	PTGES3P1	1.094	0.381388	0.270981
	SS18	1.09381	0.381388	-0.284382
	COL18A1	1.09354	0.381388	-0.745662
	ALDH9A1	1.09256	0.381388	0.516905
	MID2	1.09248	0.381388	0.280319
	GRB2	1.09246	0.381388	-0.282606
	RPL19P16	1.0919	0.381388	-0.467174
	PSMC4	1.09166	0.381388	0.287663
	AKR1D1	1.09145	0.381388	0.690131
	FBXO3	1.09117	0.381388	0.295979
	PLD1	1.09111	0.381388	0.775821
	AMMECR1L	1.09099	0.381388	0.237269
	CLIP2	1.09091	0.381388	-0.650129
	SCP2	1.08978	0.38109	0.291096
	ZFP36L1	1.08968	0.38109	-0.289298
	SRGAP2	1.08888	0.38109	-0.317373
	PDGFB	1.08879	0.38109	-0.570419
	MXI1	1.08865	0.38109	0.381138
	ELOVL1	1.0884	0.38109	0.393724
	ZBTB41	1.0884	0.38109	0.278615
	SMARCC1	1.08838	0.38109	-0.294448
	PARP8	1.08684	0.379944	-0.325506
	SEC62	1.08645	0.379944	0.237202
	TRAPPC12	1.08598	0.379944	0.503496
	PI4KA	1.08594	0.379944	0.242927
	RPL21P62	1.08485	0.379944	-0.40368
	CEP85L	1.08468	0.379944	-0.560718
	RPS15AP25	1.08449	0.379944	-0.565759
	CALD1	1.08431	0.379944	-0.38715
	ADK	1.08413	0.379944	0.336549
	HDLBP	1.08411	0.379944	0.202706
	RMND1	1.08389	0.379944	0.576965
	SYP	1.0837	0.379944	0.819908
	NDFIP1	1.08353	0.379944	0.272146
	SPRY2	1.08336	0.379944	-0.369135
	XPO7	1.08192	0.378885	0.209296
	BCAR1	1.08161	0.378885	-0.668538
	DNAJB11	1.08135	0.378885	0.385622
	SNF8	1.0812	0.378885	0.453539
	SAMHD1	1.08011	0.378071	-0.674803
	SKP1P2	1.07927	0.377509	0.486595
	TENM3	1.07868	0.377188	-0.532055
	HNRNPA1P43	1.07809	0.376876	-0.446127
	PRPS1	1.07733	0.376393	0.265812
	UBB	1.07585	0.375182	0.289704
	PRDM16	1.07556	0.375168	-0.372044
	SPTBN1	1.07374	0.373675	0.176117
	NUS1P1	1.07325	0.373675	0.460985
	PPL	1.07321	0.373675	-0.696322
	HERPUD1	1.0727	0.373675	0.316712
	FAM32A	1.07244	0.373675	0.851222
	TMED2	1.07243	0.373675	0.201043
	RIC8A	1.07067	0.372191	-0.69103
	ZCCHC14	1.07039	0.372182	0.316448
	TMLHE	1.06907	0.371353	0.699154
	SRRM1	1.06892	0.371353	-0.220943
	GPC3	1.06828	0.371353	-0.408943
	HNRNPR	1.06787	0.371353	-0.19853
	BDH2	1.06754	0.371353	0.738851
	TUBA1A	1.0671	0.371353	-0.216472
	GIT2	1.06691	0.371353	-0.402471
	SENP1	1.06682	0.371353	-0.58303
	ATP5PF	1.06668	0.371353	0.313571
	havana	1.06652	0.371353	0.225324
	MYCBP2	1.06649	0.371353	-0.254295
	STARD9	1.0663	0.371353	-0.697003
	ZNF687	1.06595	0.371273	-0.403498
	UPB1	1.06522	0.370813	0.633065
	WASL	1.06491	0.370808	0.189296
	RAPGEF5	1.06468	0.370808	0.376095
	CREBL2	1.0644	0.370805	-0.799732
	AP2A2	1.06409	0.37076	0.301187
	TP53INP2	1.06322	0.370158	0.295472
	TNRC6A	1.06278	0.369988	-0.185437
	UFM1	1.06206	0.369538	0.819946
	VEZT	1.06132	0.369075	-0.645414
	RTN3	1.06052	0.369075	0.250513
	HSPA5	1.06047	0.369075	0.300772
	SUMO1	1.06042	0.369075	0.233058
	RDX	1.06025	0.369075	0.215214
	PDE4D	1.05849	0.367889	0.349198
	RNF19B	1.05799	0.367889	-0.369622
	CPEB3	1.05778	0.367889	-0.299001
	FAM120A	1.05704	0.367889	0.1973
	NUMBL	1.05691	0.367889	-0.695362
	CPLX2	1.05629	0.367889	-0.754873
	PELI2	1.05603	0.367889	0.562719
	CPSF4	1.05599	0.367889	-0.540715
	RPL3P4	1.05567	0.367889	-0.284787
	PICK1	1.05564	0.367889	0.446551
	ABCA4	1.0554	0.367889	-0.793028
	TUBA4A	1.05536	0.367889	0.258883
	PRDX4	1.05534	0.367889	-0.569728
	YES1	1.05533	0.367889	0.252818
	LMBRD2	1.05496	0.367783	0.337069
	RALGAPB	1.05425	0.367339	0.182926
	GCA	1.05368	0.367144	-0.784751
	ATP1B2	1.05352	0.367144	-0.603838
	UBBP3	1.05249	0.366377	0.642708
	ZNF280C	1.05161	0.366196	-0.792271
	CREM	1.0516	0.366196	0.45782
	PCGF6	1.05152	0.366196	0.747097
	WNT7B	1.05039	0.365328	-0.742849
	DUSP10	1.04889	0.3641	-0.623969
	PALS1	1.04841	0.363879	0.276712
	SYNGAP1	1.04804	0.363776	-0.338557
	EIF1B	1.04685	0.362956	0.40138
	HIVEP3	1.04669	0.362956	-0.669148
	WNT5A	1.0457	0.362261	0.553415
	SLC11A2	1.04547	0.362261	0.506196
	havana	1.04506	0.362116	0.57685
	STK17B	1.04396	0.361274	-0.507465
	RPLP2	1.04308	0.360654	-0.352879
	PRDX1P1	1.04265	0.360491	0.350954
	RELN	1.04168	0.359924	0.661497
	IGFBP4	1.04156	0.359924	0.375543
	SLC31A1	1.03992	0.358755	0.383826
	RNPC3	1.03986	0.358755	-0.458575
	HSPE1	1.03931	0.358573	0.801496
	PPT2	1.03905	0.358573	0.731387
	COQ10B	1.0389	0.358573	0.588886
	DLC1	1.03695	0.357499	-0.445328
	KIDINS220	1.03672	0.357499	-0.213798
	HNRNPA3P5	1.03637	0.357499	-0.386761
	LARP4	1.03623	0.357499	0.226803
	DCTN5	1.03619	0.357499	-0.387934
	SCAMP2	1.03598	0.357499	0.303584
	UBE3A	1.03589	0.357499	0.174128
	OAT	1.03561	0.357499	-0.392546
	TMEM178A	1.03545	0.357499	0.415918
	ANTXR1	1.03522	0.357499	-0.770624
	DRAM2	1.03484	0.35738	0.331469
	KLHL6	1.03345	0.356254	-0.50822
	HMGN3	1.03286	0.355918	-0.713603
	RAD23B	1.03183	0.355302	0.207812
	MYO6	1.03161	0.355302	0.23729
	TIMM17A	1.03146	0.355302	0.380448
	HNRNPUL1	1.03049	0.354824	-0.195881
	HYOU1	1.03047	0.354824	0.364053
	LMNB1	1.02979	0.354402	-0.539363
	PEPD	1.02864	0.353517	0.601494
	UIMC1	1.02727	0.352404	-0.34652
	PPP3CC	1.02698	0.352369	0.40295
	HLA-DQA1	1.02615	0.351795	-0.792703
	CTAGE10P	1.02489	0.350813	0.666473
	CSK	1.02465	0.350813	-0.289819
	KBTBD8	1.02321	0.349634	0.494894
	ATP1A1	1.02263	0.349308	0.19562
	ABHD5	1.02226	0.349191	0.520866
	ATG9A	1.0216	0.348795	0.312858
	SLC48A1	1.02054	0.347993	0.526667
	DCUN1D4	1.01956	0.347265	0.297571
	WIPF1	1.01926	0.347224	-0.691007
	FKBP3	1.01894	0.347156	-0.253895
	GBF1	1.01564	0.344315	0.21836
	havana	1.01524	0.344315	0.725086
	SYVN1	1.01511	0.344315	0.289881
	havana	1.01493	0.344315	0.764311
	COLEC12	1.01482	0.344315	-0.500106
	FBXO31	1.01453	0.344285	-0.682173
	GATA2	1.01399	0.344231	0.506132
	VPS54	1.01381	0.344231	0.17284
	DNAJA1P1	1.01371	0.344231	0.49268
	THNSL2	1.01267	0.343546	0.484994
	UBA52	1.01252	0.343546	0.28642
	UNC119	1.01206	0.34334	-0.6223
	FURIN	1.01112	0.34266	0.270246
	CRTC1	1.01038	0.342174	-0.659226
	RABIF	1.01001	0.34206	0.633359
	CSNK1A1L	1.00946	0.341766	-0.339437
	TRIB2	1.00815	0.340701	0.454051
	PHF12	1.00767	0.340482	-0.187659
	ARHGAP23	1.00702	0.340248	-0.436711
	ACLY	1.00671	0.340248	0.235193
	UPF3B	1.00668	0.340248	-0.445316
	SLC37A3	1.00572	0.340026	0.398967
	COL6A3	1.00565	0.340026	-0.536171
	SCNN1B	1.00541	0.340026	-0.496534
	MIR27B	1.00536	0.340026	-0.614827
	VPS72	1.00519	0.340026	-0.554292
	SPON1	1.00384	0.339194	-0.35078
	HOXB2	1.00365	0.339194	-0.715211
	STXBP1	1.0036	0.339194	-0.437141
	ATRX	1.00332	0.339159	-0.237415
	havana	1.00119	0.337289	0.275742
	ALKBH5	0.998939	0.335449	0.266229
	MFSD11	0.998631	0.335449	0.516001
	MTCO3P38	0.9986	0.335449	0.602249
	CD63	0.996909	0.334009	0.370538
	MYBL1	0.996571	0.333923	-0.459995
	SRP54	0.996161	0.333913	-0.202177
	VANGL2	0.99606	0.333913	-0.668361
	GRSF1	0.99579	0.333894	0.281625
	CBX6	0.995504	0.333858	-0.303385
	GNA11	0.995134	0.333739	0.453243
	CSTF3	0.994714	0.333676	0.235946
	GBE1	0.994571	0.333676	0.397409
	SYNPO	0.993538	0.332896	-0.512125
	havana	0.993291	0.332896	0.413424
	RPS23P7	0.991828	0.331928	0.413883
	MTND1P26	0.991824	0.331928	0.311782
	PDLIM5	0.991377	0.331837	-0.285785
	TTC19	0.991234	0.331837	0.552004
	PLEKHO1	0.989737	0.330588	-0.43193
	VPS52	0.988529	0.32963	0.388
	CSDE1	0.987946	0.329295	0.163278
	ROBO1	0.987102	0.3287	-0.532931
	ARL3	0.986374	0.328386	-0.40131
	ZBTB4	0.986241	0.328386	-0.280694
	FKBP15	0.985611	0.328386	-0.314894
	MEIS1	0.98532	0.328386	-0.305276
	ERBB4	0.985204	0.328386	-0.305364
	CBX7	0.985053	0.328386	-0.554955
	PSMD13	0.985051	0.328386	0.267746
	ST13P15	0.983701	0.327284	0.499278
	SLC25A15	0.983048	0.326878	0.583974
	ZUP1	0.982425	0.326502	-0.502175
	MED15	0.981137	0.325461	-0.410499
	PITPNM3	0.980822	0.325393	-0.802589
	TARS2	0.980147	0.324965	-0.744248
	TAF12	0.979083	0.324148	0.319905
	INPP5B	0.978433	0.323744	0.378869
	TFRC	0.977977	0.323535	0.39804
	INTS11	0.977708	0.323511	0.616811
	RFK	0.976912	0.322962	0.361234
	SETD7	0.975492	0.321986	-0.341604
	LTBP3	0.975245	0.321986	-0.435257
	CCNY	0.974741	0.321986	0.24897
	BUB3	0.974739	0.321986	-0.307759
	MTUS1	0.974707	0.321986	0.538301
	PPP3CA	0.973226	0.32122	-0.198378
	RBM5	0.972836	0.32122	-0.213856
	TMCO1	0.972772	0.32122	0.301996
	MYO1B	0.972767	0.32122	-0.303787
	SMARCB1	0.972717	0.32122	-0.301658
	CDR2	0.972252	0.321063	0.656351
	ATG5	0.972009	0.321063	0.253826
	CCT6A	0.971635	0.321063	0.278507
	RNF130	0.971582	0.321063	0.220687
	FMNL1	0.970461	0.320369	0.290255
	ARL4A	0.970399	0.320369	0.387187
	DGCR2	0.970099	0.320312	0.508218
	JKAMP	0.96962	0.320171	0.419801
	VPS35	0.969471	0.320171	0.174971
	TSG101	0.966859	0.318228	0.26035
	havana	0.966751	0.318228	0.661433
	BIRC6	0.966248	0.318228	0.15249
	CSE1L	0.966121	0.318228	0.234785
	ETFB	0.966117	0.318228	0.383478
	ACTR1B	0.965655	0.318228	0.444898
	PLEKHM2	0.965643	0.318228	-0.46634
	ATG7	0.965365	0.318228	-0.608126
	KANK2	0.965342	0.318228	-0.689978
	PPP2R5A	0.964064	0.317426	0.191333
	LDB2	0.964057	0.317426	-0.288804
	ATP5F1CP1	0.963238	0.316849	0.435439
	IQGAP2	0.962933	0.316786	-0.371414
	FGFR4	0.962282	0.316504	0.736692
	DDX42	0.962167	0.316504	-0.215614
	PRDM11	0.961216	0.316271	-0.785744
	MTCYBP44	0.961103	0.316271	0.783684
	YIPF3	0.960365	0.316271	0.351215
	PKDCC	0.960208	0.316271	-0.569246
	TRPM6	0.960096	0.316271	-0.499318
	CFL1	0.960023	0.316271	-0.189676
	ACAD8	0.959993	0.316271	0.367694
	RASAL2	0.959708	0.316271	0.201216
	CYP2E1	0.959638	0.316271	0.494278
	UNC13B	0.959527	0.316271	0.290317
	FOXI1	0.95897	0.315954	-0.526816
	APPBP2	0.958397	0.315656	0.239586
	MTCYBP27	0.958193	0.315656	0.461068
	PHB1P11	0.957834	0.315537	0.581813
	IRAG1	0.95725	0.315476	-0.579367
	PPARGC1A	0.957016	0.315476	-0.225995
	VWA8	0.956857	0.315476	0.39844
	THOC7	0.956816	0.315476	0.295855
	CYP51A1P2	0.956213	0.315401	0.705989
	LACTB	0.956078	0.315401	0.298867
	MTCO3P20	0.955772	0.315401	0.45933
	HSPD1P4	0.955679	0.315401	0.426382
	ARHGEF2	0.955378	0.315401	-0.3686
	CNOT3	0.955309	0.315401	-0.251949
	ARMH3	0.954591	0.315118	-0.340928
	ABI3BP	0.954328	0.315118	-0.410184
	BCAP31	0.95422	0.315118	0.335663
	WNK4	0.954074	0.315118	-0.229405
	HNRNPA1	0.953692	0.314973	-0.278766
	KLC1	0.95317	0.314872	-0.71794
	DLSTP1	0.953115	0.314872	0.368712
	ZYX	0.952835	0.314829	-0.642499
	TCF4	0.951969	0.3142	-0.189016
	YTHDC1	0.951631	0.314182	-0.201336
	MTCH2	0.951478	0.314182	0.310446
	ARMCX2	0.950943	0.313933	-0.525727
	ATXN2L	0.950755	0.313933	-0.204607
	GPX6	0.949645	0.313873	-0.67931
	MTMR10	0.949415	0.313873	0.294497
	ETV5	0.949408	0.313873	-0.582032
	CYTH3	0.949315	0.313873	-0.555273
	FAF1	0.949314	0.313873	0.204852
	RNPEPL1	0.949278	0.313873	0.331198
	COL12A1	0.948272	0.313103	-0.68543
	INSR	0.948016	0.313082	0.25255
	SNX6P1	0.947598	0.312941	-0.536328
	PBX1	0.947404	0.312941	-0.177586
	SSH1	0.946798	0.31257	-0.689569
	GPX4	0.945582	0.311589	0.354267
	TLK1	0.944903	0.311145	0.215059
	TBC1D23	0.944145	0.310622	-0.390747
	Y_RNA	0.943813	0.310524	-0.790787
	FXR2	0.943568	0.310515	0.210075
	SULT1C2	0.943105	0.310285	0.606229
	CYSTM1	0.942824	0.310239	0.404343
	XPOT	0.942287	0.309936	0.348052
	TUFT1	0.941865	0.309818	-0.418464
	CIAO2A	0.941701	0.309818	0.296342
	OTUD5	0.941424	0.309775	-0.254921
	GAS6	0.94115	0.309735	-0.443629
	MACROH2A2	0.940115	0.309106	-0.531791
	CCDC12	0.939889	0.309106	-0.699881
	SCRN3	0.939821	0.309106	0.533147
	GRB14	0.938372	0.308087	-0.753526
	HMG20A	0.938193	0.308087	-0.261937
	OPHN1	0.938103	0.308087	-0.501262
	PLAGL2	0.93625	0.306467	-0.382452
	CYCSP51	0.935645	0.306233	0.304549
	BTF3P4	0.935526	0.306233	-0.446819
	TEX10	0.935228	0.306233	-0.276454
	ATP5MC3	0.934741	0.306233	0.305957
	CCDC50	0.934655	0.306233	-0.519614
	SNRNP48	0.934622	0.306233	-0.550649
	ASS1P5	0.934223	0.306066	0.431542
	CEPT1	0.93148	0.303555	0.207043
	WARS1	0.931211	0.303517	-0.649845
	HOXB9	0.930067	0.302624	-0.258961
	CDK8	0.929854	0.302624	0.196693
	KIAA1191P1	0.929312	0.302312	0.453532
	RHBDF1	0.928068	0.3013	-0.399597
	ZDHHC3	0.927748	0.301211	0.29502
	LRCH3	0.927275	0.300969	-0.425233
	LPCAT3	0.926842	0.300926	0.321418
	MARCHF5	0.92677	0.300926	0.246475
	TBC1D8B	0.926372	0.300758	0.267657
	FILIP1L	0.926085	0.300702	-0.257021
	RPL36AL	0.925708	0.300555	0.215238
	HNRNPA1P61	0.924943	0.300297	-0.412104
	RHBDF2	0.924939	0.300297	-0.571683
	SEMA5A	0.92473	0.300297	-0.318726
	ITSN1	0.92453	0.300297	-0.273093
	SNRPB2	0.924261	0.300257	-0.505588
	GNB2	0.923905	0.300131	-0.204588
	LARP4P	0.92319	0.299736	0.658523
	SNX19	0.923051	0.299736	0.333802
	NDRG2	0.92124	0.298154	0.324926
	REL	0.920653	0.297797	-0.73955
	MSH2	0.92027	0.297642	-0.470393
	CGN	0.91891	0.296838	0.528184
	ERBB3	0.918821	0.296838	0.314882
	SNRPA1	0.918176	0.296838	-0.411013
	RPS2P18	0.918095	0.296838	0.307993
	PLXNC1	0.918044	0.296838	-0.785587
	TSPAN14	0.918016	0.296838	0.364971
	UBE2Q2	0.917642	0.296838	0.222716
	MBD1	0.917638	0.296838	-0.552483
	FRMD4A	0.917231	0.296659	-0.426116
	COPG1	0.916902	0.296558	-0.270594
	TMOD3	0.916464	0.296347	-0.467765
	SHANK2	0.915548	0.295659	-0.344755
	CABLES1	0.915112	0.295496	0.597032
	AP1S1	0.91493	0.295496	-0.480419
	STARD7	0.914043	0.294836	0.28285
	RRBP1	0.913608	0.294628	-0.280955
	YKT6	0.91289	0.294138	0.420382
	IMP3	0.91259	0.294064	-0.699112
	RPE	0.911825	0.293526	0.405421
	SLC27A4	0.911488	0.293513	0.465268
	DMTF1	0.911359	0.293513	-0.292489
	EFHD1	0.909915	0.292343	-0.341421
	CASZ1	0.909737	0.292343	-0.289181
	CTDSP1	0.908521	0.291353	0.239597
	ABTB3	0.907935	0.291188	-0.642901
	ASS1P3	0.907904	0.291188	0.581595
	TMCO3	0.907211	0.290722	0.663378
	FPGS	0.906769	0.290505	0.556932
	ZNF516	0.906351	0.29049	-0.639584
	FAM20B	0.906303	0.29049	0.269954
	PHC1	0.905588	0.290001	0.572539
	SMARCD1	0.90534	0.289978	-0.275935
	NFKB1	0.905064	0.289927	-0.339778
	CCNL1	0.904589	0.289706	-0.246429
	RTN4	0.904211	0.289706	-0.193226
	TCF3	0.904169	0.289706	-0.696605
	HSPA5P1	0.903843	0.289702	0.295633
	CCDC80	0.903503	0.289702	-0.44894
	PTPN4	0.903492	0.289702	0.192165
	RCOR3	0.903154	0.289589	-0.234829
	PHGDH	0.902288	0.288947	-0.532662
	SNORD99	0.901668	0.288551	0.326618
	HSPA8P8	0.901272	0.28851	0.312094
	TRIM41	0.901179	0.28851	-0.326893
	PPP1R16B	0.900245	0.2878	0.371804
	MTCO2P25	0.899716	0.287494	0.611311
	EPS15	0.89897	0.286972	-0.18224
	PSMD5	0.898718	0.286943	0.481653
	MAN1C1	0.898411	0.286859	-0.786619
	VPS4B	0.897405	0.286135	-0.290716
	CCT4	0.896749	0.286135	0.205295
	ATF7IP	0.896635	0.286135	-0.415163
	ACAD9	0.896582	0.286135	0.525545
	LRRFIP1	0.896572	0.286135	-0.487363
	PDCD5	0.896345	0.28613	0.285426
	GADD45A	0.895989	0.285996	-0.328842
	HIF1AN	0.895655	0.285951	0.235172
	NHS	0.895499	0.285951	-0.342963
	VASH1	0.894773	0.285636	-0.674299
	TMEM60	0.894531	0.285636	0.354617
	ATP1B1	0.894518	0.285636	0.198427
	LRPAP1	0.893998	0.285479	0.649435
	HNRNPA1P8	0.893918	0.285479	-0.484969
	CLDN2	0.893355	0.285222	0.390062
	SEMA4D	0.893217	0.285222	-0.646295
	LASP1	0.892567	0.284792	0.245996
	MECP2	0.89212	0.284584	-0.183604
	BPNT2	0.891917	0.284584	0.324425
	havana	0.890641	0.283624	0.672928
	ZFHX4	0.890506	0.283624	-0.587121
	UROC1	0.890104	0.283624	0.440275
	PTPN2	0.890073	0.283624	-0.324709
	CXXC5	0.889601	0.283372	-0.278391
	CNN3	0.88915	0.28335	-0.293342
	SNORD46	0.889024	0.28335	0.648806
	GLI3	0.888917	0.28335	-0.726073
	VDAC1P7	0.888395	0.283263	0.44298
	GOLPH3	0.88821	0.283263	0.218666
	SOCS4	0.888148	0.283263	0.382678
	LIG3	0.887774	0.283263	0.34598
	PRPF39	0.887731	0.283263	-0.254269
	HNRNPA1P22	0.887155	0.282906	-0.438763
	KCNA3	0.886595	0.282896	-0.51235
	GNPNAT1	0.886583	0.282896	0.390381
	AHCYL1	0.886302	0.282896	0.234956
	ANKRD10	0.886075	0.282896	-0.423531
	BAG6	0.886049	0.282896	0.219695
	POU2F1	0.885264	0.282626	-0.286772
	SCARNA5	0.885236	0.282626	0.559264
	CLU	0.885123	0.282626	-0.471924
	MBP	0.884588	0.282525	-0.523984
	GOLGA7	0.884585	0.282525	-0.368065
	FKBP4P6	0.884324	0.282482	0.676238
	RRAGD	0.884074	0.28245	-0.291003
	GFM2	0.883327	0.281921	0.505152
	havana	0.882648	0.281461	0.542571
	ANKRD17	0.881311	0.280614	0.145281
	PROS1	0.880863	0.280614	-0.667261
	NCOA4	0.880637	0.280614	0.488489
	PDSS2	0.880636	0.280614	0.45881
	MBTD1	0.880602	0.280614	-0.233342
	ABCB7	0.880496	0.280614	0.218521
[truncated: 5,957 more rows]

## Sheet: Supplementary Dataset S1c
	Supplementary Dataset 1c: List of primers used for PCR amplification
	Gene	Sequence 5' to 3'
	Mouse mRNA primers (NCBI Primer Blast)
	Gapdh_F	AACTTTGGCATTGTGGAAGG
	Gapdh_R	GGATGCAGGGATGATGTTCT
	Ccl2_F	AGGTCCCTGTCATGCTTCTG
	Ccl2_R	TCTGGACCCATTCCTTCTTG
	Adgre1_F	TGAATGGCTCCATTTGTGAA
	Adgre1_R	GATGGCCAAGGATCTGAAAA
	Cd68_F	ATTGAGGAAGGAACTGGTGTAG
	Cd68_R	CCTCTGTTCCTTGGGCTATAAG
	Havcr1_F	GAGAGTGACAGTGGTCTGTATTG
	Havcr1_R	CGTGTGGGAATCTCTGGTTTA
	Csf1_F	GCAGGAGTATTGCCAAGGAG
	Csf1_R	GTTAGCATTGGGGGTGTTGT
	Csf2_F	TGGTCTACAGCCTCTCAGCA
	Csf2_R	CCGTAGACCCTGCTCGAATA
	Csf3_F	TGCACTATGGTCAGGACGAG
	Csf3_R	AGCTGGCTTAGGCACTGTGT
	Cd3e_F	GAAAGCTCGAGTGTGTGAGT
	Cd3e_R	GCCTTGGCCTTCCTATTCTT
	Il1b_F	TGTGAAATGCCACCTTTTGA
	Il1b_R	TGTCCTCATCCTGGAAGGTC
	Cdh16_F	CTCCAGCCTCTCAACGATTCC
	Cdh16_R	GGTGCGTGAACACAAGAATGA
	Fsp1_F	TCCACAAATACTCAGGCAAAGAG
	Fsp1_R	GCAGCTCCCTGGTCAGTAG
	Fn1_F	ATGTGGACCCCTCCTGATAGT
	Fn1_R	GCCCAGTGATTTCAGCAAAGG
	Wnt1-F	GCCCTAGCTGCCAACAGTAGT
	Wnt1-R	GAAGATGAACGCTGTTTCTCG
	Wnt4-F	CGAGGAGTGCCAATACCAGT
	Wnt4-R	GTCACAGCCACACTTCTCCA
	Col6a1_F	CTGCTGCTACAAGCCTGCT
	Col6a1_R	CCCCATAAGGTTTCAGCCTCA
	Col1a1_F	GCTCCTCTTAGGGGCCACT
	Col1a1_R	CCACGTCTCACCATTGGGG
	Vimentin_F	CTGCACGATGAAGAGATCCA
	Vimentin_R	AGCCACGCTTTCATACTGCT
	Snai1_F	CTTGTGTCTGCACGACCTGT
	Snai1_R	CTTCACATCCGAGTGGGTTT
	Col3a1_F	CTGTAACATGGAAACTGGGGAAA
	Col3a1_R	CCATAGCTGAACTGAAAACCACC
	Mmp2_F	ATCTTTGCAGGAGACAAGTTC
	Mmp2_R	TTCAGGTAATAAGCACCCTTG
	Axin2-F	TGACTCTCCTTCCAGATCCCA
	Axin2-R	TGCCCACACTAGGCTGACA
	Ccnd1-F	GCGTACCCTGACACCAATCTC
	Ccnd1-R	CTCCTCTTCGCACTTCTGCTC
	Serpine1_F	TTCAGCCCTTGCTTGCCTC
	Serpine1_R	ACACTTTTACTCCGAAGTCGGT
	Slug-F	TGGTCAAGAAACATTTCAACGC
	Slug-R	GGTGAGGATCTCTGGTTTTGGTA
	Tnfa-F	GAACTGGCAGAAGAGGCACT
	Tnfa-R	AGGGTCTGGGCCATAGAACT
	Lcn2_F	TGGCCCTGAGTGTCATGTG
	Lcn2_R	CTCTTGTAGCTCATAGATGGTGC
	Lrp2-F	AAAATGGAAACGGGGTGACTT
	Lrp2-R	GGCTGCATACATTGGGTTTTCA
	Vcam1-F	ACTCCCGTCATTGAGGATATTG
	Vcam1-R	GTTGTATTCCTGGGAGAGATGTAG
	Human mRNA primers
	SHROOM3-ASD2_F	CAAATTCGAGCAGCGAGAGC
	SHROOM3-ASD2_R	CGGGAAGCCTCTTCCAACTT
	SHROOM3-Exon1_F	ACCATGCTTATCTGAGGCGG
	SHROOM3-Exon1_R	GGGTGGGTACTCGAAGATGC
