# Supplementary material for: Design of precision therapeutics for a CKD risk allele by targeting Shroom3-Rock interaction
Source: Nat Commun. 2025 Dec 30;17:1086. doi: 10.1038/s41467-025-67854-7 (PMC12852734; doi:10.1038/s41467-025-67854-7)
Supplement: Supplementary file 7 — Source data [file 41467_2025_67854_MOESM7_ESM.zip]

Archive with 2 entries (2 files):
- Supp_dataset_3b_Source-data_Supp-figures.xlsx
- Supp_dataset_3a_Source-data_Main-figures.xlsx
