# Supplementary material for: Design of precision therapeutics for a CKD risk allele by targeting Shroom3-Rock interaction
Source: Nat Commun. 2025 Dec 30;17:1086. doi: 10.1038/s41467-025-67854-7 (PMC12852734; doi:10.1038/s41467-025-67854-7)
Supplement: Supplementary file 7 — Source data [file 41467_2025_67854_MOESM7_ESM.zip › Supp_dataset_3b_Source-data_Supp-figures.xlsx]

## Sheet: Fig_S1
Figure S1
Figure S1b	Smad Reporter assay
	No TGFb						TGFb (+)
	GFP	PDZΔ-Sh3	ASD1Δ-Sh3	ASD2Δ-Sh3	WT-Sh3		GFP	PDZΔ-Sh3	ASD1Δ-Sh3	ASD2Δ-Sh3	WT-Sh3
	1	0.985075	1.10448	0.925373	1.13433		1	1.01667	1.04167	0.95	1.08333
	1.13433	1.13433	1.16418	0.895522	1.0597		0.991667	1	1.04167	0.958333	1.1
	1.14925	1.14925	1.16418	0.880597	1.0597		1.04167	0.983333	1.03333	0.966667	1.11667
	1.1791	1.15224	1.18508	0.686567	1.02985		1.03333	1.01667	1.025	0.816667	1.13333
	Unpaired T tests	ASD2Δ-Sh3 vs. GFP	ASD2Δ-Sh3 vs. WT-Sh3	WT-Sh3 vs. GFP			Unpaired T tests	ASD2Δ-Sh3 vs. GFP	ASD2Δ-Sh3 vs. WT-Sh3	WT-Sh3 vs. GFP
	p values	0.007	0.009	0.363			p values	0.047	0.002	0.001
									One-way ANOVA	No TGFb	One-way ANOVA	TGFb (+)
Figure S1c	Luciferase Assay		No TGFb			TGFb (+)			Bonferroni-Holm's multiple comparisons test		Bonferroni-Holm multiple comparisons test
		GFP	ASD2Δ-Sh3	WT-Sh3	GFP	ASD2Δ-Sh3	WT-Sh3		Comparisons	p values	Comparisons	p values
		1.51693	0.829598	1	2.30566	1.99642	3.62956		GFP vs. ASD2Δ-Sh3	0.66	GFP vs. ASD2Δ-Sh3	0.637
		1	0.884916	1.8	3.09302	2.10698	3.78647		GFP vs. WT-Sh3	0.637	GFP vs. WT-Sh3	0.085
		0.673743	0.985475	2.28268	3.50758	2.7095	6.67598		ASD2Δ-Sh3 vs. WT-Sh3	0.637	ASD2Δ-Sh3 vs. WT-Sh3	0.009
Figure S1e	WT-Sh3/ASD2Δ-Sh3 overexpressing IMCD cells
	Rock1 and F-Actin Immunostaining										F-Actin				Rock1
	F-Actin					Rock1					Mann-Whitney tests		p value		Mann-Whitney tests		p value
Replicate1	WT-Sh3	ASD2Δ-Sh3	WT-Sh3 +HF	ASD2Δ-Sh3+HF		WT-Sh3	ASD2Δ-Sh3	WT-Sh3 +HF	ASD2Δ-Sh3+HF		WT-Sh3 vs WT-Sh3 + HF		0.15		WT-Sh3 vs WT-Sh3 + HF		0.026
	42092.9	9939.16	14178.9	20757.6		7828.32	4948.7	1490.08	9180.2		ASD2Δ-Sh3 vs ASD2Δ-Sh3 + HF		0.039		ASD2Δ-Sh3 vs ASD2Δ-Sh3 + HF		0.01
	20967.6	12030.9	11443.1	17913.2		11801.8	7274.61	3647.04	8423.18
	61404.8	16774.1	17408.7	18021.5		9701.9	7899.03	4337.08	10108.6		ASD2Δ-Sh3 vs WT-Sh3		0.014		ASD2Δ-Sh3 vs WT-Sh3		0.001
	38409.1	30090.6	24274.9	14893		11835.1	8706.12	11618.2	4359.92		ASD2Δ-Sh3+HF vs WT-Sh3+HF		0.007		ASD2Δ-Sh3+HF vs WT-Sh3+HF		0.01
	41607.1	28347.7	49309.7	12720.2		9173.42	10081	16322.3	2850.83
Replicate2	26407	21986.3	44656.9	24683.7		18586.8	10160.5	14051.4	7815.89
	31756.4	19592.5	31929.8	28051		14886.8	6864.87	10857.9	6273.64
	25211.1	21710.2	36397.3	23858		21399.2	6398.91	12345.4	7384.15
	36662.2	43333.8	42707.5	8309.13		13797.9	8669.12	13500.5	3108.09
	49392.2	25069.6	30783.8	15977		16552.7	13035	8299.11	3056.45
	45991.2	41182.9	28845.8	19275.1		18193.2	9719.27	8816.04	3301.71
	57002.1	29594.3	42803.7	17450.8		17283.5	11821.8	12353.9	4790.97
	35938.7	43024.8	29145.5	16846			6135.25	8867.58	2874.58
Figure S1g
	WT-Sh3 +HF	ASD2Δ-Sh3+HF	Mann-Whitney
Replicate1	84.991	52.5813	WT-Sh3 +HF vs. ASD2Δ-Sh3+HF		p<0.0001
	85.7073	46.6727
	79.0477	42.7812
	112.805	51.8089
Replicate2	113.439	40.6894
	126.517	75.2252
	102.122	69.9331
	107.182	73.7018
Replicate3	99.9599	73.8741
	102.18	74.287
	108.857	71.2599
	112.889	70.848
Figure S1h	WT-Sh3 and GFP-control IMCD cells		Immunoblots	pMypt1 to Actb
		GFP				WT-Sh3			Unpaired Welch's T tests	p values	Unpaired Welch's T tests	p values	Unpaired Welch's T tests	p values
	Dmso	HF(10μM)	HF(30μM)		Dmso	HF(10μM)	HF(30μM)		GFP-Dmso vs. WT-Sh3-Dmso	0.001	GFP-Dmso vs. GFP-HF10	0.24	WT-Sh3-Dmso vs. WT-Sh3-HF10	0.12
	1	0.869087	0.421989		1.64142	0.916927	0.514432		GFP-HF10 vs. WT-Sh3-HF10	0.27	GFP-Dmso vs. GFP-HF30	0.035	WT-Sh3-Dmso vs. WT-Sh3-HF30	0.016
	1	0.66434	0.710923		1.64142	0.976474	0.660156		GFP-HF30 vs. WT-Sh3-HF30	0.41
	1	0.991604	0.562009		1.71428	1.53978	0.960581
Figure S1i	WT-Sh3 and GFP-control IMCD cells		qPCR analysis
									Col3a1		Ccl2
		Col3a1				Ccl2			One-way ANOVA		One-way ANOVA
	GFP	WT-Sh3	WT-Sh3 + HF		GFP	WT-Sh3	WT-Sh3 + HF		Holm-Šídák's test	p values	Holm-Šídák's test	p values
	1	1.14941	0.4027		1	5.42028	2.27997		GFP vs. WT-Sh3	0.462	GFP vs. WT-Sh3	0.0001
	1.27003	1.45979	0.774666		1.19014	6.45088	2.7232		GFP vs. WT-Sh3+HF	0.032	GFP vs. WT-Sh3+HF	0.041
	1	1.14941	0.0346535		0.880019	4.76995	2.20326		WT-Sh3 vs. WT-Sh3+HF	0.019	WT-Sh3 vs. WT-Sh3+HF	0.0008

## Sheet: Fig_S2
Figure S2
Figure S2b	Human SHROOM3 mRNA expression
	qPCR analysis	Human SHROOM3
	WT-Sh3		ASD2Δ-Sh3
	No DOX	DOX	No DOX	DOX
	1	7.06116	1	4.01448
	1	12.1872	1	20.3069
			1	79.4854
			1	28.2159
Figure S2c	Human ASD2-SHROOM3 mRNA expression
	qPCR analysis	Human SHROOM3 ASD2 domain-specific exon
	NTG	WT-Sh3	ASD2Δ-Sh3
	1	3.17181	1.13799		One way ANOVA with Tukey's tests	p value
	2.63121	3.51501	1.55183		NTG vs. WT-Sh3	0.008
	2.64607	3.44804	0.581871		WT-Sh3 vs. ASD2Δ-Sh3	0.0001
	1.75384	4.29616	0.442162		NTG vs. ASD2Δ-Sh3	0.037
			0.551588
Figure S2d	Baseline Serum creatinine
	NTG	WT-Sh3	ASD2Δ-Sh3
	0.145	0.117	0.092		One way ANOVA with Tukey's tests	p value
	0.102	0.104	0.07		NTG vs. WT-Sh3	0.585
	0.093	0.13	0.126		WT-Sh3 vs. ASD2Δ-Sh3	0.024
	0.121	0.081	0.126		NTG vs. ASD2Δ-Sh3	0.14
	0.126	0.108	0.067
	0.09	0.104	0.078
	0.088	0.116	0.089
	0.096	0.128	0.083
	0.1	0.154	0.069
	0.102
	0.111
Figure S2f	Baseline ACR
	No DOX	DOX	DOX	DOX	Mann Whitney tests two tailed	p value
	FBDM-Sh3	WT-Sh3	ASD2Δ-Sh3	FBDM-Sh3	FBDM-Sh3 vs. WT-Sh3	0.016
	21.371	30.3	47.295	99.4667	FBDM-Sh3 vs. ASD2Δ-Sh3	0.006
	23.3566	61.5	50.395	83.4328	FBDM-Sh3 vs. FBDM-Sh3-No Dox	0.016
	19.1237	41.7	59.24	73.2597	WT-Sh3 vs. ASD2Δ-Sh3	0.53
	46.1853	49.07	61.7	102.3
	67.4161	58.24	52.82
			42
			55.23

## Sheet: Fig_S3
Figure S3
Figure S3a	BUN (mg/dL)	Serum urea assay
	AAN mice- WT-Sh3 vs. ASD2Δ-Sh3
	WT-Sh3	ASD2Δ-Sh3
	51.5008	35.9342	Unpaired T test
	51.7045	38.2619	p value	0.11
	41.6953	42.5682
	44.88	39.4258
	34.33	37.91
Figure S3b	Urine ACR (μg/mg)	Albumin to Creatinine ratio
	AAN mice- WT-Sh3 vs. ASD2Δ-Sh3
	WT-Sh3	ASD2Δ-Sh3
	130.112	502.685	Mann-Whitney test
	462.587	463.031	p value	0.15
	320.731	270.543
	243.637	570.358
	93.6774	158.321
Figure S3d	Fibronectin Intensity
	Immunofluorescence
	AAN kidneys- WT-Sh3 vs. ASD2Δ-Sh3
	WT-Sh3	ASD2Δ-Sh3
	5.37977	5.18418	Mann-Whitney test
	8.47077	5.1997	p value	0.008
	5.95286	5.24881
	5.51023	5.36427
	5.91448	4.21291
Figure S3e	Human ASD2-SHROOM3 mRNA expression
	qPCR analysis	Human SHROOM3 ASD2 domain-specific exon
	AAN kidneys- WT-Sh3 vs. ASD2Δ-Sh3
	WT-Sh3	ASD2Δ-Sh3
	103.34	0.856685	Mann-Whitney test
	34.3184	1.36645	p value	0.029
	3.18778	2.41758
	5.20901	0.549457
Figure S3h		Gene name	SHROOM3	HLA-DRB1	SLC38A3	SARDH	SLC22A7	MEP1A	SLC5A8	ATP11A	TMA7	CHPT1	NRXN3	MTOR	AR	GPM6A	ENTPD5	CYP2A7P1	SUCLG1	CYP4B1	ACADM	TRPS1	SLC6A13	GK	WWP1	CD36	CDH11	EPB41L3	GOLM2	OSBPL8	GRAMD1B	ABHD2	GCLM	SLC23A1	CROT	ABCD3	AGPS	GALNT1	TSPAN5	ANKRD13C	SLCO3A1	HSPD1P7	LRRK2	MMUT	ACE	PLEK	ALDH8A1	MSN	SLCO4C1
		log2FoldChange	3.83993	-3.61484	1.51864	1.31782	2.46059	1.2847	1.28242	1.17945	0.976855	1.1345	-3.1026	1.05788	1.02143	1.1933	0.946447	1.91252	0.93954	2.71114	1.25359	0.76368	1.09313	1.10536	0.741246	1.55787	-0.755127	-1.29591	1.16838	0.746299	1.01303	0.709708	0.920412	1.09004	1.05982	0.777034	0.95355	0.68739	1.0905	0.738066	0.686111	0.863907	0.853955	0.732352	1.4734	-1.76065	1.22091	-0.594519	1.3884
		log padj value (neg)	42.7738	14.9783	10.9099	7.58643	7.00743	6.12444	6.12444	6.042	6.042	5.98289	5.86646	5.37836	5.34643	5.1262	5.05398	4.63621	4.63621	4.53288	4.53288	4.41554	4.19991	4.19991	4.07248	4.0288	3.95212	3.90247	3.83872	3.81172	3.7953	3.77798	3.68232	3.51267	3.46423	3.42141	3.42141	3.42141	3.25633	3.23021	3.23021	3.23021	3.21599	3.21599	3.21599	3.20348	3.20348	3.1912	3.14535
Figure S3j	Cdh16 positive area (%)
	Immunofluorescence
	AAN kidneys- WT-Sh3 vs. ASD2Δ-Sh3
	WT-Sh3	ASD2Δ-Sh3	Mann-Whitney test
	24.0876	41.2829	p value	0.008
	23.0659	42.7249
	23.4989	33.1576
	26.42	38.2041
	29.2992	30.779
[truncated: 1,164 more columns]

## Sheet: Fig_S4
Figure S4
Figure S4a	Human ASD2-SHROOM3 mRNA expression
	qPCR analysis	Human SHROOM3 ASD2 domain-specific exon
	UUO kidneys- WT-Sh3 vs. ASD2Δ-Sh3
	WT-Sh3	ASD2Δ-Sh3		Mann-Whitney test
	4.46741	1.02874		p value	0.016
	2.20303	1.22151
	4.69268	0.884987
	2.0468	1.03623
		0.828534
Figure S4b	mRNA expression of Mouse Shroom3
	UUO kidneys- WT-Sh3 vs. ASD2Δ-Sh3
	WT-Sh3	ASD2Δ-Sh3
	1.71581	1.31526		Mann-Whitney test
	1.98986	0.934057		p value	0.19
	1.68851	1.56126
	0.965166	1.3767
		1.4753
Figure S4c	Fibronectin Intensity per hpf
	UUO kidneys- WT-Sh3 vs. ASD2Δ-Sh3
	WT-Sh3	ASD2Δ-Sh3
	6.64021	5.1235		Mann-Whitney test
	7.18989	4.92799		p value	<0.0001
	6.92637	5.51554
	6.6775	5.64454
	7.07916	5.4826
	7.16863	5.22585
	7.12304	4.74955
	6.50157	5.19173
	6.63853	4.75354
	6.59735	5.30896
	6.03458	4.85063
	5.81641	5.2933
	5.93025	4.22391
	6.57812	4.99291
	6.14565	4.09578
	5.89601	4.84365
	4.73674	5.01413
	5.83981	4.7301
	5.38481	5.91122
	4.8869	4.71571
	4.6144	5.52508
	4.78143	5.16675
	5.10274	4.81319
	5.43515	5.76353
	5.44109	5.68524
	4.61595	5.48856
	5.61719	5.61707
	5.00308	5.38582
	5.33704	5.60427
	6.06587	4.70451
	5.89578	4.64258
	4.72835	4.62063
		4.26232
		3.92628
		3.77455
		3.2385
		3.58175
		4.07986
		4.26378
		3.72753
Figure S4e	Immunoblot	pSmad3:Smad3 ratio - Densitometry
	UUO kidneys- WT-Sh3 vs. ASD2Δ-Sh3
	WT-Sh3	ASD2Δ-Sh3		Mann-Whitney test
	0.615873	0.263305		p value	0.029
	0.600939	0.254934
	0.956175	0.296223
	1.83121	0.336552

## Sheet: Fig_S5
Figure S5
Figure S5a	Human ASD2-SHROOM3 mRNA expression
	qPCR analysis
	AAN kidneys- Tubular specific WT-Sh3 vs. ASD2Δ-Sh3
	NTG	WT-Sh3	ASD2Δ-Sh3
	0.949045	14.4717	0.857287		Kruskal-Wallis with Dunn's tests		p value
	1.04567	6.49891	0.994037		NTG vs. WT-Sh3		0.468
	1.00528	6.66037	0.537713		NTG vs. ASD2Δ-Sh3		0.529
		19.1139	0.210382		WT-Sh3 vs. ASD2Δ-Sh3		0.003
		10.239	0.601464
			0.354853
Figure S5b	Baseline Serum Creatinine
	Tubular specific WT-Sh3 vs. ASD2Δ-Sh3
	NTG	WT-Sh3	ASD2Δ-Sh3
	0.085	0.096	0.104
	0.106	0.106	0.084
	0.09	0.093	0.104
	0.075	0.098	0.087
	0.084	0.098	0.089
	0.081	0.094	0.086
	0.089	0.105	0.093
Figure S5c	Baseline BUN
	Tubular specific WT-Sh3 vs. ASD2Δ-Sh3
	NTG	WT-Sh3	ASD2Δ-Sh3
	26.51	26.65	24.27
	23.73	26.2	23.56
	26.76	27.75	24.7578
	24.04	25.46	23.97
	23.54	29.6879	24.9
	25.37	29.01	23.2581
	25.83	28.83	26.6348
Figure S5d	Baseline ACR
	Tubular specific WT-Sh3 vs. ASD2Δ-Sh3
	NTG	WT-Sh3	ASD2Δ-Sh3
	18.11	48.37	21.44
	35.9	32.02	26.93
	24.98	51.23	28.39
	46.32	56.46	29.05
	40.57	31.53	31.1
	55.05	70.52	52.39
	34.23		27.82
			59.1
			51.84
Figure S5f	Serum Creatinine
	AAN- Tubular specific WT-Sh3 vs. ASD2Δ-Sh3
	NTG	WT-Sh3	ASD2Δ-Sh3
	0.238	0.268	0.237		One way ANOVA with Tukey's test
	0.213	0.408	0.235		NTG vs. WT-Sh3		0.021
	0.213	0.254	0.275		NTG vs. ASD2Δ-Sh3		0.5719
	0.23	0.426	0.188		WT-Sh3 vs. ASD2Δ-Sh3		0.06
		0.356	0.312
			0.319
Figure S5g	ACR	Albumin to Creatinine ratio
	AAN- Tubular specific WT-Sh3 vs. ASD2Δ-Sh3
	NTG	WT-Sh3	ASD2Δ-Sh3
	70.23	121.68	78.65		One way ANOVA with Tukey's test
	65.1	91.12	59.95		NTG vs. WT-Sh3		0.1
	53.45	93.99	51.73		NTG vs. ASD2Δ-Sh3		0.999
	71.78	105.56	65.07		WT-Sh3 vs. ASD2Δ-Sh3		0.06
		49.22	87.24
			45.98
Figure S5h	% Fibrosis (MTS)
	UUO kidneys- Tubular specific WT-Sh3 vs. ASD2Δ-Sh3
	WT-Sh3	ASD2Δ-Sh3
	9.0344	8.9586			Mann-Whitney test
	8.4507	7.7735			p value	0.019
	11.4282	6.49778
	11.737	5.443
	10.5331
	9.7617

## Sheet: Fig_S6
Figure S6
Figure S6a	Pdgfrb mRNA expression
	Pdgfrb(+) cells	Pdgfrb(-) cells
	1	0.23069		Paired t test
	1	0.338113		p-value	0.001
	1	0.517214
	1	0.023856
	1	0.700175
	1	0.387291
Figure S6b	Human ASD2-SHROOM3 mRNA expression
	qPCR analysis					Dot plot (Right)
	Dot plot (Left)					WT-Sh3		ASD2Δ-Sh3
	WT-Sh3	ASD2Δ-Sh3				Pdgfrb(+) cells	Pdgfrb(-) cells	Pdgfrb(+) cells	Pdgfrb(-) cells
	1	0.280272				0.692589	0.158868	0.516677	0.542945
	1	0.276174				0.578228	0.201854	0.459532	0.384811
	1	0.496348				0.416283	0.229247	0.843554	1.16627
	1	5.31e-05				2.43336	0.143257	1.42	0.698505
	Paired t test						WT-Sh3
	p-value	0.005				Mann-Whitney test	Pdgfrb(+) vs. Pdgfrb(-)
						p-value	0.029

## Sheet: Fig_S7
Figure S7
Figure S7d		WT-Sh3 overexpressing mIMCD3 cells
		qPCR analysis
		12 h treatments		Concentration	Treatment	Col3a1			Ccl2			Csf1
				0.0025	DMSO	1	1.27003	1.5	0.977148	1.16294	0.859909	1	1.21052	1
				30μM	HF	0.673967	0.350353	0.045223	0.411025	0.490928	0.397195	0.82395	1.09606	1.53594
				50μM	D4F	0.327976	0.375978	0.162288	0.788433	0.893805	0.712418	0.910209	0.934292	0.52445
				50μM	D4G	0.248743	0.295314	0.105245	0.515007	0.597063	0.743996	0.785118	0.793548	0.95495
				Unpaired T tests- two tailed				p value			p value			p value
						DMSO vs. D4F		0.004	DMSO vs. D4F		0.12	DMSO vs. D4F		0.13
						DMSO vs. D4G		0.003	DMSO vs. D4G		0.026	DMSO vs. D4G		0.06
Figure S7e	Proportion of Viable cells			WT-Sh3 overexpressing 3T3 cells
	ATP assay
	24 h treatments
				Conc.	0.0025	30μM	50μM	50μM	50μM	50μM	50μM	50μM	50μM
				Treatments	DMSO	HF-30	D4A	D4B	D4C	D4D	D4E	D4F	D4G
					1.01156	0.862297	0.827585	0.914398	0.781836	0.744279	0.820634	0.875964	0.799032
					1.00705	0.822708	0.83845	0.952875	0.754545	0.752428	0.973365	0.898464	0.768019
					0.981385	0.837616	0.851817	0.932257	0.709716	0.763357	0.852438	0.814196	0.767314
				One way ANOVA with Dunnett's test
				vs. DMSO	p value	0.0063	0.0017	0.09	0.009	0.0014	0.53	0.009	0.001
Figure S7h	BrdU assay			WT-Sh3 overexpressing 3T3 cells
	% Cell Proliferation vs. DMSO			Conc.	0.0005	10μM	1μM	5μM	10μM	1μM	5μM	10μM	1μM	5μM	10μM
	24 h treatments			Treatments	DMSO	HF-30	D4E			D4F			D4G
					103.264	63.2047	108.828	100.594	90.5786	104.822	114.614	102.485	102.374	101.261	75.4451
					99.9258	71.8843	103.041	90.3561	74.8887	109.941	103.153	91.4688	89.911	90.4674	75.8902
					96.8101	73.1083	105.823	107.047	93.0267	110.052	116.283	98.1454	88.1306	98.8131	87.6855
					102.657	80.1745	102.657	102.419	93.4972	98.9691	113.124	85.4084	127.28	95.2815	96.1142
					102.181	84.5757	99.207	98.0174	87.5496	97.7795	107.772	69.1118	96.4711	91.9508	84.6947
					95.1626	82.7914	93.2593	92.9025	85.1705	90.8803	89.2149	70.6582	90.1665	89.9286	85.2895
				One way ANOVA with Dunnett's test
				vs. DMSO	p value	<0.0001	>0.999	>0.999	0.0439	>0.999	>0.999	0.007	0.242	0.014	0.008
Figure S7i		WT-Sh3 overexpressing 3T3 cells
		qPCR analysis		Concentration	Treatment	Col1a1		Col6a1		Serpine1
		12 h treatments		0.0005	DMSO	1	1	1	1	1	1
		n=2		10μM	HF	1.28476	0.940974	1.30276	1.4277	0.887946	0.536421
				10μM	D4E	0.816319	0.958336	1.21078	1.64193	1.21211	0.545225
				10μM	D4F	0.935006	0.657246	0.572645	1.24838	1.19475	0.199002
				10μM	D4G	0.719597	0.733771	0.667624	0.705181	0.496178	0.339152
						Col1a1		Col6a1		Serpine1
				Paired T tests		vs. Dmso	p value	vs. Dmso	p value	vs. Dmso	p value
						HF	0.944	HF	0.21	HF	0.34
						D4E	0.652	D4E	0.557	D4E	0.75
						D4F	0.685	D4F	0.999	D4F	0.65
						D4G	0.033	D4G	0.07	D4G	0.08
Figure S7j	Kinase inhibition assay
		ROCK1		ROCK2		AMPK		FYN		MLCK		p70S6K		PKA		PKCg
	10μM	HF	D4G	HF	D4G	HF	D4G	HF	D4G	HF	D4G	HF	D4G	HF	D4G	HF	D4G
	% Kinase activity	3.3	107.57	1.87	104.43	45.64	102.19	105.35	106.93	67.75	93.21	13.2	105.86	8.56	98.55	25.48	99.65
		4.41	102.61	2.18	104.01	48.45	97.16	103.94	109.69	66.83	95.82	21.68	105.95	9.38	95.95	27.45	100.31
	30μM
	% Kinase activity	1.42	101.41	0.56	100.83	23.58	95.94	99.04	98.54	54.17	93.66	6.33	99.81	2.19	99.36	12.69	91.67
		1.45	98.94	0.5	102.06	23.26	95.91	100.44	100.26	50.67	95.47	5.39	103.69	2.85	88.04	11.71	92.37

## Sheet: Fig_S8
	Figure S8
	Figure S8a	Rock activity (% vs. Control)
			D4G Conc.
	Non-linear regression		0	97.0904	96.1715	101.991	104.747
	Least squares fit		5	91.0037	93.3829	96.1573	92.4039
	R squared	0.992	10	74.4257	77.1822	74.4257	77.1822
			50	54.8239	52.9862	58.0398	51.4548
	Figure S8b	%Viability vs. Control
			D4G conc.	WT-Sh3 overexpressing mIMCD3 cells
	Non-linear regression		0	99.7999	101.3	98.9005
	Least squares fit		10	96.9198	95.8565	96.9675
	R squared	0.994	50	91.027	83.639	82.3508
			100	80.0187	81.4989	79.1609
	Figure S8c	Bodyweight (%)
							At sacrifice
		DMSO	DMSO	D4G	D4G	Two-tailed Unpaired T test	Dmso vs D4G
		Surgery	Sacrifice	Surgery	Sacrifice	P value	0.417
		100	91.9355	100	92.3423
		100	94.2857	100	92.2727
		100	92.5581	100	99.4012
		100	99.4505	100	93.9914
		100	98.69	100	94.6602
		100	98.0769	100	93.5612
	Figure S8d	Urine Albumin:Creatinine (μg/mg)
	Day 0 (Baseline)		Day 4		Day 7 (Terminal)
	Dmso	D4G	Dmso	D4G	Dmso	D4G
	27.24	41.1	94.87	18.81	95.84	24.35
	33.66	38.23	17.4	50.73	55.42	98.61
	64.98	37.89	142.36	27.55	394.31	59.05
	65.55	56.65	104.03	94.46	195.63	199
		89.44		83.08	157.38	272.25
					129.86	358.43
	Mann-Whitney Two-tailed tests
	Dmso vs. D4G	p=0.73	Dmso vs. D4G	p=0.29	Dmso vs. D4G	p=0.99
	Figure S8f	Densitometry ROCK1 to HSP90
		Dmso	D4G
		1	0.56904		Mann Whitney test	Two-tailed
		0.83438	0.507594		P value	0.004
		0.708164	0.510969
		1	0.301237
		1.23271	0.383803
		0.51259	0.501348
	Figure S8h	% Cdh16 positive area per HPF			Immunofluorescence		Figure S8h	Cdh16+ Area(%) average per mouse			Mann Whitney test
		DMSO	D4G					Dmso	D4G		P value	0.041
		19.62	25.31		Mann Whitney test Two-tailed			28.2403	25.9231		Two-tailed
		23.703	29.858		p<0.0001			12.483	24.611
		25.686	24.303					7.9246	36.6889
		24.202	26.804					10.8453	28.2393
		33.037	22.521					13.1851	32.5499
		35.696	24.451					25.0038	27.5889
		35.738	28.215
		11.234	23.741
		9.581	23.183
		10.44	23.287
		13.601	23.953				Figure S8i	qPCR analysis		Non-injured kidneys of DMSO vs. D4G treated mice
		13.572	24.198					Ccnd1		Ccl2		Havcr1		Lrp2
		13.433	23.51					DMSO	D4G	DMSO	D4G	DMSO	D4G	DMSO	D4G
		11.296	27.497					1.17449	0.631439	1.22642	1.06401	0.635828	0.746404	0.823537	0.841531
		13.598	27.519					1.24101	1.02384	0.961211	0.498722	1.08255	0.798415	1.13124	0.742541
		15.592	44.049					0.62954	0.350648	1.33719	0.531114	0.960682	0.717538	0.993807	0.948251
								0.954967	1.119	0.475183	0.12432	1.32093	1.59669	1.05141	0.948582
		12.553	40.651						0.579761
		9.475	42.24				Mann Whitney test		p=0.486		p=0.343		p=0.886		p=0.2
		6.228	40.438				Two-tailed
		5.287	44.313
		8.688	31.587
		8.03	24.711
		5.066	35.789
		8.403	23.528
		7.961	39.583
		7.555	24.789
		11.241	24.632
		12.132	23.467
		11.144	32.732
		9.874	35.17
		7.664	28.646
		10.302	31.181
		12.641	32.897
		11.609	32.766
		11.001	32.06
		9.308	30.807
		14.669	33.589
		14.598	35.098
		12.031	36.392
		10.169	29.706
		12.535	31.003
		13.25	26.67
		18.921	24.832
		21.76	31.047
		26.079	27.657
		23.834	28.708
		26.254	27.142
		27.092	27.066
