# Supplementary material for: Design of precision therapeutics for a CKD risk allele by targeting Shroom3-Rock interaction
Source: Nat Commun. 2025 Dec 30;17:1086. doi: 10.1038/s41467-025-67854-7 (PMC12852734; doi:10.1038/s41467-025-67854-7)
Supplement: Supplementary file 7 — Source data [file 41467_2025_67854_MOESM7_ESM.zip › Supp_dataset_3a_Source-data_Main-figures.xlsx]

## Sheet: Fig_1
Figure 1		Immunoblot							Immunoblot
Figure 1d		pMypt1 to Actb				pMypt1 to Actb			Rock1 to Actb				Rock1 to Actb
		GFP	WT-Sh3	ASD2Δ-Sh3		Unpaired T tests	p values		GFP	WT-Sh3	ASD2Δ-Sh3		Unpaired T tests		p values
		1	1.64142	0.882452		WT-Sh3 vs ASD2Δ-Sh3	<0.0001		1	0.943755	0.408074		WT-Sh3 vs ASD2Δ-Sh3		0.003
		1	1.64142	0.882452		GFP vs ASD2Δ-Sh3	0.015		1	1.15637	0.531959		GFP vs ASD2Δ-Sh3		0.0006
		1	1.71428	0.479514		GFP vs. WT-Sh3	<0.0001		1	1.05147	0.170733		GFP vs. WT-Sh3		0.09
		1	1.70919	0.792894					1	1.38112	0.600752
		1	1.46984	0.361727					1	1.95708	0.839943
		1	1.55282	0.909866					1	1.03986	0.783741
Figure 1f	% Migration over WT-Sh3		IMCD cells overexpressing WT-Sh3/ASD2Δ-Sh3
	WT-Sh3	ASD2Δ-Sh3	Mann-Whitney		p<0.0001
Replicate 1	93.2879	34.2563
	76.5851	9.76032
	81.4154	31.3788
Replicate 2	87.7953	10.0514
	100.041	18.9261
	137.107	10.5733
Replicate 3	98.9881	25.0756
	105.816	21.6728
	118.965	23.1959
Figure 1g	qPCR analysis	IMCD cells overexpressing WT-Sh3/ASD2Δ-Sh3 or GFP-vector
	GENE name	GFP	WT-Sh3	ASD2Δ-Sh3		One-way ANOVA Tukey's multiple comparisons test	Summary	Adjusted P Value				GENE name	GFP	WT-Sh3	ASD2Δ-Sh3		One-way ANOVA Tukey's multiple comparisons test	Summary	Adjusted P Value
	Col1a1	1	2.08275	0.279457		GFP vs. Wt-Sh3	ns	0.0965				Ccnd1	1	3.94507	0.297309		GFP vs. Wt-Sh3	***	0.0004
		0.95109	1.35173	0.192166		GFP vs. ASD2Δ-Sh3	*	0.0371					1.17033	3.91543	0.232675		GFP vs. ASD2Δ-Sh3	ns	0.0739
		0.951471	1.19117	0.186787		Wt-Sh3 vs. ASD2Δ-Sh3	**	0.0026					1.04678	2.83087	0.178841		Wt-Sh3 vs. ASD2Δ-Sh3	****	<0.0001
												Hmgb1	1	1.45391	0.44898		GFP vs. Wt-Sh3	**	0.0021
	Fn1	1	1.88475	0.548383		GFP vs. Wt-Sh3	*	0.0153					0.958492	1.88043	0.245873		GFP vs. ASD2Δ-Sh3	**	0.0056
		0.974948	1.9044	0.588703		GFP vs. ASD2Δ-Sh3	ns	0.0791					0.844939	1.63856	0.318746		Wt-Sh3 vs. ASD2Δ-Sh3	****	<0.0001
		0.660459	1.73632	0.461295		Wt-Sh3 vs. ASD2Δ-Sh3	**	0.0012
												Ccl2	1	6.23131	0.001447		GFP vs. Wt-Sh3	****	<0.0001
													1.10128	5.62252	0.001458		GFP vs. ASD2Δ-Sh3	**	0.0011
	Col6a1	1	1.91451	0.179124		GFP vs. Wt-Sh3	***	0.0002					0.99457	5.81214	0.000952		Wt-Sh3 vs. ASD2Δ-Sh3	****	<0.0001
		1.35041	3.30525	0.145399		GFP vs. ASD2Δ-Sh3	*	0.0364
		1.38604	3.27065	0.265506		Wt-Sh3 vs. ASD2Δ-Sh3	****	<0.0001				Csf2	1	9.86433	0.010146		GFP vs. Wt-Sh3	***	0.0007
													0.964744	7.84963	0.015316		GFP vs. ASD2Δ-Sh3	ns	0.5976
	Snai1	1	3.1259	0.353073		GFP vs. Wt-Sh3	**	0.0021					0.90212	5.9172	0.019713		Wt-Sh3 vs. ASD2Δ-Sh3	***	0.0004
		0.749539	2.43774	0.360977		GFP vs. ASD2Δ-Sh3	ns	0.2587
		0.734053	2.004	0.307426		Wt-Sh3 vs. ASD2Δ-Sh3	***	0.0005				Csf3	1	8.55613	0.019029		GFP vs. Wt-Sh3	**	0.001
													0.906466	6.93622	0.012034		GFP vs. ASD2Δ-Sh3	ns	0.5456
	Slug	1	4.98141	0.093019		GFP vs. Wt-Sh3	*	0.0294					0.9127	5.01067	0.013308		Wt-Sh3 vs. ASD2Δ-Sh3	***	0.0005
		1.48936	4.70672	0.083879		GFP vs. ASD2Δ-Sh3	ns	0.6142
		0.241441	1.94456	0.065919		Wt-Sh3 vs. ASD2Δ-Sh3	**	0.0099				Il1b	3.83112	13.8126	1.744		GFP vs. Wt-Sh3	**	0.007
													1	7.19124	1.10714		GFP vs. ASD2Δ-Sh3	ns	0.8941
	Mmp2	1	1.46905	0.073692		GFP vs. Wt-Sh3	ns	0.2587					1.25226	14.0931	0.495186		Wt-Sh3 vs. ASD2Δ-Sh3	**	0.0045
		1.29627	1.75942	0.129159		GFP vs. ASD2Δ-Sh3	**	0.0014
		1.23096	1.15288	0.115644		Wt-Sh3 vs. ASD2Δ-Sh3	***	0.0004				Wnt1	1	2.27181	0.263188		GFP vs. Wt-Sh3	ns	0.0785
													1.01048	2.56717	0.155392		GFP vs. ASD2Δ-Sh3	ns	0.1975
	Tnfa	1	8.08861	0.200395		GFP vs. Wt-Sh3	****	<0.0001					0.862694	1.07753	0.227086		Wt-Sh3 vs. ASD2Δ-Sh3	**	0.008
		1.70091	6.87424	0.339995		GFP vs. ASD2Δ-Sh3	ns	0.0885
		1.38741	8.45292	0.218296		Wt-Sh3 vs. ASD2Δ-Sh3	****	<0.0001				Wnt4	1	1.67654	0.146792		GFP vs. Wt-Sh3	ns	0.5394
													1.27596	1.9909	0.088291		GFP vs. ASD2Δ-Sh3	*	0.026
	Axin2	1	3.67797	1.10265		GFP vs. Wt-Sh3	****	<0.0001					1.22842	0.821799	0.082764		Wt-Sh3 vs. ASD2Δ-Sh3	**	0.0077
		1.1613	3.41472	0.965781		GFP vs. ASD2Δ-Sh3	ns	0.349
		1.33554	3.51457	0.929605		Wt-Sh3 vs. ASD2Δ-Sh3	****	<0.0001
Figure 1h	qPCR analysis	3T3 cells overexpressing WT-Sh3/ASD2Δ-Sh3
	Col1a1		Fn1		Col6a1		Serpine1		Mmp2
	WT-Sh3	ASD2Δ-Sh3	WT-Sh3	ASD2Δ-Sh3	WT-Sh3	ASD2Δ-Sh3	WT-Sh3	ASD2Δ-Sh3	WT-Sh3	ASD2Δ-Sh3
	1	0.596981	1	0.533126	1	0.869616	1	0.225272	1	0.915246
	1.08033	0.653478	1.10202	0.489738	1.22323	0.814907	1.45664	0.19846	2.24212	0.879953
	1.29256	0.553861	1.27243	0.625795	1.05443	0.658909	0.255215	0.281833	1.69143	1.00037
	1	0.769264	1	0.830552	1	0.85121
Unpaired T tests	p=0.002		p=0.003		p=0.009		p=0.13		p=0.12
Figure 1i	Cell proliferation (BrdU assay)		3T3 Fibroblasts overexpressing WT-Sh3/ASD2Δ-Sh3 or GFP-vector
Group	GFP	GFP+HF	WT-Sh3	WT-Sh3+HF	ASD2Δ-Sh3	ASD2Δ-Sh3+HF
	94.2648	79.7255	115.736	98.2465	89.7427	83.1723
	105.846	86.1736	137.463	107.463	84.2746	81.3729
	101.476	91.528	123.765	94.2758	88.5077	70.5013
	99.256	79.5045	133.236	103.034	88.4789	87.2133
	105.68	86.4079	118.912	97.3383	85.8902	77.6636
One way ANOVA
Multiple comparisons Tukey's post-test	GFP vs. WT-Sh3		GFP vs. ASD2Δ-Sh3		WT-Sh3 vs. ASD2Δ-Sh3
p value	<0.0001		0.011		<0.0001
One way ANOVA
Multiple comparisons Tukey's post-test	GFP vs. GFP + HF		WT-Sh3 vs. WT-Sh3+HF		ASD2Δ-Sh3 vs. ASD2Δ-Sh3+HF
p value	0.002		<0.0001		0.377

## Sheet: Fig_2
Figure 2
Figure 2c	Baseline Bodyweight		n=8 each
	NTG	WT-Sh3	ASD2Δ-Sh3
	28	27	28
	27	25	21
	23	24	24
	22	27	24
	25	27	23
	23	27	29
	26	26	23
	24	26	23
Figure 2d	Baseline BUN
	NTG	WT-Sh3	ASD2Δ-Sh3
	26.6621	32.2116	29.5977
	31.528	29.6379	28.2706
	26.406	33.8202	31.2867
	33.2876	30.6433	32.8875
	27.6063	35.3281	24.76
	27.84	35.6882	25.69
	24.81	36.3283	23
	28.87	27.6	25.43
	23.57	32.25
	27.68		23.3058
	28.79		22.3481
	n=11	n=9	n=8
Figure 2e	Baseline ACR		n=8 each		One way ANOVA
	NTG	WT-Sh3	ASD2Δ-Sh3		Multiple comparisons		p value
	62.66	61.555	70.3		NTG vs. WT-Sh3		0.1224
	52.765	41.7	50.395		NTG vs. ASD2Δ-Sh3		0.6435
	63.85	49.07	59.24		WT-Sh3 vs. ASD2Δ-Sh3		0.491
	65.955	58.24	61.7
	79.5429	56.36	52.82
	66.9818	38.4576	55.23
	81.0535	78.1402	60.038
	42.4817	36.966	63.9733
Figure 2g	% Migration over WT-Sh3		PCRCs from mice overexpressing WT-Sh3/ASD2Δ-Sh3
	WT-Sh3	ASD2Δ-Sh3	Mann-Whitney test		p=0.0022
	81.9669	60.0914
	79.9832	66.3703
	85.3797	68.2735
	81.6264	60.0688
	81.5206	53.6403
	84.4061	70.4691
Figure 2j	Mean Foot process width
	No DOX	DOX	DOX	DOX		Mann-Whitney tests			p value
	FBDM-Sh3	WT-Sh3	ASD2Δ-Sh3	FBDM-Sh3		FBDM-SH3(Dox) vs. WT-Sh3			0.011
	442	356	558	931		FBDM-SH3(Dox) vs. ASD2Δ-Sh3			<0.0001
	377	431	255	436		FBDM-SH3(Dox) vs. FBDM-SH3 (No Dox)			0.002
	441	586	426	1624
	385	637	378	405
	407	326	361	573
	435	340	454	460
	531	371	342	453
	330	348	315	504
	328	358	436	357
	428	402	340	586
	542		390	441
	409		386	551
	424		416	453
	437
	420
	353
	325
			391	441
			479	534
			309	506
			381	639
			398	506
			372	468
			326	383
			328	427
			318	350
			354	492
			439	446
			306	432
			436

## Sheet: Fig_3
Figure 3
Figure 3b	Serum Creatinine (mg/dL)			WT-Sh3 vs. ASD2Δ-Sh3
	WT-Sh3	ASD2Δ-Sh3		p=0.039	Unpaired T test
	0.143	0.174
	0.221	0.085
	0.292	0.193
	0.254	0.126
	0.193	0.127
Figure 3c	% Fibrotic area	MTS		WT-Sh3 vs. ASD2Δ-Sh3
	WT-Sh3	ASD2Δ-Sh3		p=0.024	Unpaired T test
	12.5019	7.155
	16.011	12.58
	14.1919	6.874
	9.75246	8.3433
	13.9628	10.5818
Figure 3e	Collagen-I Intensity/mouse			WT-Sh3 vs. ASD2Δ-Sh3
	WT-Sh3	ASD2Δ-Sh3		p=0.032	Mann-Whitney test
	3.52382	1.94872
	3.94061	1.74456
	3.21376	3.08347
	3.90485	3.26086
	3.11406	2.04789
Figure 3g	Collagen-III Intensity/mouse			WT-Sh3 vs. ASD2Δ-Sh3
	WT-Sh3	ASD2Δ-Sh3		p=0.032	Mann-Whitney test
	6.34933	5.25411
	5.96606	3.34533
	4.57767	3.35817
	7.36511	2.6
	5.05989	4.00456
Figure 3k	qPCR analysis	AAN kidneys	Mice global overexpression WT-Sh3 vs. ASD2Δ-Sh3
	Unpaired T-test/Mann-Whitney (non-normal distribution) P-value
	p value	0.05		0.04		0.01		0.05		0.007		0.2		0.04		0.002		0.05		0.09		0.05		0.1		0.09		0.03		0.1		0.008		0.05
	Gene name	Col1a1		Vimentin		Fsp1		Fn1		Serpine1		Mmp2		Ccnd1		Axin2		Havcr1		Hmgb1		Lcn2		Il18		Ccl2		Tnfa		Il1b		Lrp2		Cdh16
	Group	WT-Sh3	ASD2Δ-Sh3	WT-Sh3	ASD2Δ-Sh3	WT-Sh3	ASD2Δ-Sh3	WT-Sh3	ASD2Δ-Sh3	WT-Sh3	ASD2Δ-Sh3	WT-Sh3	ASD2Δ-Sh3	WT-Sh3	ASD2Δ-Sh3	WT-Sh3	ASD2Δ-Sh3	WT-Sh3	ASD2Δ-Sh3	WT-Sh3	ASD2Δ-Sh3	WT-Sh3	ASD2Δ-Sh3	WT-Sh3	ASD2Δ-Sh3	WT-Sh3	ASD2Δ-Sh3	WT-Sh3	ASD2Δ-Sh3	WT-Sh3	ASD2Δ-Sh3	WT-Sh3	ASD2Δ-Sh3	WT-Sh3	ASD2Δ-Sh3
		1.31546	0.12887	0.992924	0.315432	1.15193	0.237475	0.576557	0.055968	1.01269	0.30577	1.13379	0.327002	0.841931	0.206255	0.799247	0.144825	0.458435	0.162593	0.781066	0.662883	0.332091	0.09398	0.515619	0.698166	0.991066	0.185838	1.45864	0.096572	2.60063	0.348673	1.38738	2.51513	0.986118	1.8153
		2.15335	0.346817	1.36837	0.433384	0.566168	0.423027	2.61114	0.104914	0.928512	0.595369	0.584224	0.492428	1.2917	0.324594	0.802987	0.424299	1.5195	0.431919	1.74674	0.458214	2.14363	0.123521	0.91667	0.466042	1.27007	0.307656	2.17802	0.315099	1.67299	0.415232	0.799097	2.33116	1.82407	1.88246
		0.739774	0.600885	1.09653	0.932023	1.37333	0.743673	1.08047	0.312274	1.44319	0.653747	0.423271	0.807823	1.77262	0.606426	1.22175	0.380616	1.78509	0.954468	1.07611	0.96072	1.51125	0.41155	0.811427	0.936867	1.17627	1.22606	0.413223	0.13293	0.557227	0.254857	1.3477	2.5789	0.716555	1.00158
		0.477748	0.300622	0.990316	0.635648	1.09256	0.498572	0.238983	0.377617	0.709696	0.662315	0.729615	0.583958	0.590573	0.63567	1.07531	0.105585	0.74055	0.383146	0.785212	0.336459	0.963487	0.802969	0.888638	0.07051	0.678314	0.515496	0.241998	0.35013	0.070799	1.23278	1.00791	2.00781	0.809953	2.25574
		0.313668	0.234973	0.551861	0.653438	0.816006	0.54353	0.492858	0.394913	0.905918	0.611074	2.1291	0.540903	0.503178	0.173889	1.10071	0.733478	0.496429	0.450365	0.610869	0.198164	0.049534	0.308567	1.86765	0.17627	0.88428	0.329412	0.708125	0.042437	0.098361	0.126047	0.457913	1.76142	0.663307	1.16315
Figure 3m	Immunoblot	pSmad3:Smad3 ratio
	WT-Sh3	ASD2Δ-Sh3		WT-Sh3 vs. ASD2Δ-Sh3
	0.976682	0.795133		p=0.029	Mann-Whitney test
	1.02332	0.879353
	0.999593	0.824918
	1.00041	0.540939

## Sheet: Fig_4
Figure 4
Figure 4c	% Fibrotic area - MTS
	WT-Sh3	ASD2Δ-Sh3		Mann-Whitney test
	3.43488	1.81602		p value	0.016
	4.91139	1.05037
	3.65124	1.25569
	4.3221	1.97667
		1.03194
Figure 4e	% Fibrotic area - Sirius Red staining
	WT-Sh3	ASD2Δ-Sh3		Mann-Whitney test
	4.87743	2.53107		p value	0.016
	5.1338	2.3435
	7.27791	2.646
	6.88108	2.8486
		2.8939
Figure 4g	Fibronectin Intensity- Immunostaining
	WT-Sh3	ASD2Δ-Sh3		Mann-Whitney test
	6.9133	5.23266		p value	0.1
	6.20461	4.79533
	5.09775	5.20496
	5.33805	5.21859
		3.85682
Figure 4h	qPCR analysis	UUO kidneys	Mice global overexpression WT-Sh3 vs. ASD2Δ-Sh3				Unpaired T-test/Mann-Whitney (non-normal distribution) P-value
p value	0.016		0.032		0.016		0.016		0.009		0.031		0.19		0.016		0.1		0.06		0.04		0.009		0.016		0.55		0.55
Gene name	Col6a1		Vim		Fsp1		Fn1		Mmp2		Ccnd1		Axin2		Hmgb1		Ccl2		Csf2		Cd3e		Tnfa		Il1b		Lrp2		Cdh16
Group	WT-Sh3	ASD2Δ-Sh3	WT-Sh3	ASD2Δ-Sh3	WT-Sh3	ASD2Δ-Sh3	WT-Sh3	ASD2Δ-Sh3	WT-Sh3	ASD2Δ-Sh3	WT-Sh3	ASD2Δ-Sh3	WT-Sh3	ASD2Δ-Sh3	WT-Sh3	ASD2Δ-Sh3	WT-Sh3	ASD2Δ-Sh3	WT-Sh3	ASD2Δ-Sh3	WT-Sh3	ASD2Δ-Sh3	WT-Sh3	ASD2Δ-Sh3	WT-Sh3	ASD2Δ-Sh3	WT-Sh3	ASD2Δ-Sh3	WT-Sh3	ASD2Δ-Sh3
	2.02666	0.190205	1.06353	0.678067	1.09607	0.326071	1.00866	0.18752	0.873706	0.324021	0.782829	0.618188	1.41602	0.475649	0.939583	0.835265	1.10754	0.468637	0.885306	0.0121788	0.717263	0.246556	0.705143	0.134548	0.564986	0.051935	0.60417	1.05695	1.02049	0.999263
	0.530705	0.184604	0.671101	0.596821	0.908195	0.238498	0.856621	0.11493	1.35253	0.383341	0.909458	0.556055	0.856825	0.898256	0.885622	0.78298	0.329578	0.00494379	0.312931	0.588766	1.54705	0.317349	0.619453	0.0618454	0.919844	0.315579	1.26699	1.17289	0.908065	1.00368
	0.739959	0.283845	1.41972	0.393452	0.710128	0.334062	1.43914	0.48522	1.19345	0.312143	1.33602	0.505629	0.963531	0.799935	1.06408	0.657145	0.931803	0.71176	1.50903	0.232075	0.384789	0.244779	1.51346	0.235424	1.34673	0.228396	0.811418	1.08742	0.845787	0.993544
	0.702673	0.124983	0.845647	0.135051	1.28561	0.34817	0.695584	0.586235	0.580313	0.0267906	0.97169	0.818452	0.763623	0.685275	1.11071	0.563215	1.63107	0.44666	1.29273	0.167895	1.3509	0.292975	1.16194	0.147903	1.16844	0.132303	1.31742	1.3074	1.22566	0.902299
		0.163598		0.0548389		0.0416205		0.694797		0.284074		0.576322		0.840862		0.783992		0.112591		0.64606		0.0402335		0.204912		0.333266		1.32193		0.788854

## Sheet: Fig_5
Figure 5
AAN
Figure 5b	BUN (mg/dL)		Serum urea assay		Mice Tubular overexpression WT-Sh3 vs. ASD2Δ-Sh3 vs. NTG
	NTG	WT-Sh3	ASD2Δ-Sh3		Mann-Whitney tests		p value
	45.88	50.69	41.85		NTG vs. WT-Sh3		0.032
	47.11	65.9	42.86		NTG vs. ASD2Δ-Sh3		0.17
	52.65	67.98	35.92		WT-Sh3 vs. ASD2Δ-Sh3		0.004
	34.24	70.29	40.84
		73.33	33.2
			43.63
Figure 5f	Cdh16 positive area (%)		Immunofluorescence		AAN kidneys	Mice Tubular overexpression WT-Sh3 vs. ASD2Δ-Sh3 vs. NTG
	NTG	WT-Sh3	ASD2Δ-Sh3		Unpaired T tests		p value
	30.255	24.2881	34.4235		NTG vs. WT-Sh3		0.14
	30.4405	25.4778	35.7945		NTG vs. ASD2Δ-Sh3		0.019
	24.7566	28.5203	41.4064		WT-Sh3 vs. ASD2Δ-Sh3		0.002
	28.9427	20.1215	31.2688
		27.7139	36.0029
			31.1546
Figure 5g	Collagen-I Intensity_Immunofluorescence		AAN kidneys	Mice Tubular overexpression WT-Sh3 vs. ASD2Δ-Sh3 vs. NTG
	NTG	WT-Sh3	ASD2Δ-Sh3		Unpaired T tests		p value
	10.8459	11.3969	8.88192		NTG vs. WT-Sh3		0.37
	8.6775	13.2869	6.35892		NTG vs. ASD2Δ-Sh3		0.1
	10.1555	10.2923	8.39494		WT-Sh3 vs. ASD2Δ-Sh3		0.038
	11.08	13.5283	8.8276
		8.25645	9.93091
			10.0785
Figure 5h	% Fibrotic area (MTS)		AAN kidneys	Mice Tubular overexpression WT-Sh3 vs. ASD2Δ-Sh3 vs. NTG
	NTG	WT-Sh3	ASD2Δ-Sh3		Unpaired T tests		p value
	6.556	6.57218	7.156		NTG vs. WT-Sh3		0.25
	6.3432	9.118	7.279		NTG vs. ASD2Δ-Sh3		0.65
	6.91628	11.745	6.62104		WT-Sh3 vs. ASD2Δ-Sh3		0.035
	10.4616	8.2506	7.16284
		10.4035	7.33638
			7.64183
Figure 5i	qPCR analysis	AAN kidneys	Mice Tubular overexpression WT-Sh3 vs. ASD2Δ-Sh3 vs. NTG					Unpaired T-test/Mann-Whitney (non-normal distribution) P-value
	Gene name	Col1a1			Col3a1			Fn1			Ccnd1			Axin2			Havcr1			Lcn2			Il18			Ccl2			Il1b			Lrp2			Cdh16
	Group	NTG	WT-Sh3	ASD2Δ-Sh3	NTG	WT-Sh3	ASD2Δ-Sh3	NTG	WT-Sh3	ASD2Δ-Sh3	NTG	WT-Sh3	ASD2Δ-Sh3	NTG	WT-Sh3	ASD2Δ-Sh3	NTG	WT-Sh3	ASD2Δ-Sh3	NTG	WT-Sh3	ASD2Δ-Sh3	NTG	WT-Sh3	ASD2Δ-Sh3	NTG	WT-Sh3	ASD2Δ-Sh3	NTG	WT-Sh3	ASD2Δ-Sh3	NTG	WT-Sh3	ASD2Δ-Sh3	NTG	WT-Sh3	ASD2Δ-Sh3
		0.408111	1.23192	0.942123	0.421655	1.13776	0.983948	1.28143	0.520837	0.267124	0.416053	0.780921	0.481203	1.13563	0.806386	0.132623	0.775677	1.00582	0.546821	0.547821	1.57965	0.147773	0.592717	1.19986	0.705699	0.467929	1.06021	0.692184	1.29333	1.67637	0.433105	0.467867	0.903988	0.720066	0.674158	0.753264	1.51931
		0.478991	1.88992	0.098557	0.606456	1.86003	0.105747	1.96374	1.60547	0.286544	1	1.04184	0.41116	0.923153	0.702783	0.321712	1.88925	1.51518	0.468679	0.071113	1.68958	0.516698	0.679672	1.16969	0.735185	1.41667	1.93573	0.050708	1.18697	1.38932	0.599058	1.06221	0.636878	0.867591	0.937451	0.915626	1.30268
		1.56039	1.70391	0.607339	1.50913	1.61453	0.445159	0.42437	1.6521	0.664663	0.420074	1.22141	0.50147	1.62472	0.898541	0.369673	0.529909	0.854046	0.882538	3.12899	3.95451	0.481749	1.25557	1.7481	0.415507	1.21523	1.60287	0.254687	0.876711	0.923	0.781901	0.751902	1.14507	0.797643	0.841789	0.961743	1.45011
		1.55251	1.09355	1.41636	1.46276	1.15171	0.517988	0.330455	0.505316	0.516891	0.71237	0.454056	0.588703	0.316499	1.17568	0.355498	0.805168	0.965	0.655296	0.252073	1.90504	0.542724	1.47204	1.69581	1.02718	0.90017	1.47072	0.925982	0.642987	1.83874	0.83292	0.760577	1.24985	1.70191	1.22755	0.939525	1.35558
			1.67088	1.1278		1.75558	1.06973		2.15637	0.419602		1.04739	0.466777		0.540915	0.48981		1.66217	0.84012		4.13161	0.646302		3.21283	0.836698		1.15435	0.947754		0.467141	0.601328		1.06421	2.62728		1.42984	1.84186
				1.45278			1.54918			0.706171			0.863525			0.388936			0.938121			1.41981			0.618888			0.880877			1.01972			1.77359			1.82156
		Col1a1		p value	Col3a1		p value	Fn1		p value	Ccnd1		p value	Axin2		p value	Havcr1		p value	Lcn2		p value	Il18		p value	Ccl2		p value	Il1b		p value	Lrp2		p value	Cdh16		p value
		NTG vs. WT-Sh3		0.19	NTG vs. WT-Sh3		0.19	NTG vs. WT-Sh3		0.41	NTG vs. WT-Sh3		0.11	NTG vs. WT-Sh3		0.556	NTG vs. WT-Sh3		0.286	NTG vs. WT-Sh3		0.11	NTG vs. WT-Sh3		0.19	NTG vs. WT-Sh3		0.19	NTG vs. WT-Sh3		0.41	NTG vs. WT-Sh3		0.19	NTG vs. WT-Sh3		0.556
		NTG vs. ASD2Δ-Sh3		0.76	NTG vs. ASD2Δ-Sh3		0.76	NTG vs. ASD2Δ-Sh3		0.35	NTG vs. ASD2Δ-Sh3		0.91	NTG vs. ASD2Δ-Sh3		0.17	NTG vs. ASD2Δ-Sh3		0.914	NTG vs. ASD2Δ-Sh3		0.914	NTG vs. ASD2Δ-Sh3		0.61	NTG vs. ASD2Δ-Sh3		0.26	NTG vs. ASD2Δ-Sh3		0.11	NTG vs. ASD2Δ-Sh3		0.171	NTG vs. ASD2Δ-Sh3		0.009
		WT-Sh3 vs. ASD2Δ-Sh3		0.082	WT-Sh3 vs. ASD2Δ-Sh3		0.017	WT-Sh3 vs. ASD2Δ-Sh3		0.082	WT-Sh3 vs. ASD2Δ-Sh3		0.1	WT-Sh3 vs. ASD2Δ-Sh3		0.004	WT-Sh3 vs. ASD2Δ-Sh3		0.017	WT-Sh3 vs. ASD2Δ-Sh3		0.004	WT-Sh3 vs. ASD2Δ-Sh3		0.004	WT-Sh3 vs. ASD2Δ-Sh3		0.004	WT-Sh3 vs. ASD2Δ-Sh3		0.1	WT-Sh3 vs. ASD2Δ-Sh3		0.662	WT-Sh3 vs. ASD2Δ-Sh3		0.017
UUO
Figure 5m	Collagen-I Intensity		Immunofluorescence		UUO kidneys	Mice Tubular overexpression WT-Sh3 vs. ASD2Δ-Sh3
	WT-Sh3	ASD2Δ-Sh3		Mann-Whitney test		p value
	8.91765	6.94833		WT-Sh3 vs. ASD2Δ-Sh3		0.038
	7.44077	5.43177
	6.28382	6.16377
	8.37222	6.70029
	8.46337
	7.50387
Figure 5n	Fibronectin Intensity		Immunofluorescence		UUO kidneys	Mice Tubular overexpression WT-Sh3 vs. ASD2Δ-Sh3
	WT-Sh3	ASD2Δ-Sh3		Mann-Whitney test		p value
	4.57526	3.21845		WT-Sh3 vs. ASD2Δ-Sh3		0.019
	4.97439	3.93118
	4.9173	3.72273
	4.17424	4.20691
	4.88198
	4.73773
Figure 5p
	qPCR analysis	UUO kidneys	Mice Tubular overexpression WT-Sh3 vs. ASD2Δ-Sh3					Unpaired T-test/Mann-Whitney (non-normal distribution) P-value
	p value	0.009		0.009		0.009		0.06		0.91		0.009		0.009		0.019		0.1		0.26		0.009		0.009		0.009		0.1		0.1		0.038
	Gene name	Col1a1		Col3a1		Fn1		Vim		Ccnd1		Axin2		Havcr1		Lcn2		Il18		Ccl2		Csf2		Cd3e		Tnfa		Il1b		Lrp2		Cdh16
	Group	WT-Sh3	ASD2Δ-Sh3	WT-Sh3	ASD2Δ-Sh3	WT-Sh3	ASD2Δ-Sh3	WT-Sh3	ASD2Δ-Sh3	WT-Sh3	ASD2Δ-Sh3	WT-Sh3	ASD2Δ-Sh3	WT-Sh3	ASD2Δ-Sh3	WT-Sh3	ASD2Δ-Sh3	WT-Sh3	ASD2Δ-Sh3	WT-Sh3	ASD2Δ-Sh3	WT-Sh3	ASD2Δ-Sh3	WT-Sh3	ASD2Δ-Sh3	WT-Sh3	ASD2Δ-Sh3	WT-Sh3	ASD2Δ-Sh3	WT-Sh3	ASD2Δ-Sh3	WT-Sh3	ASD2Δ-Sh3
		1.72199	0.583859	1.61147	0.490381	1.99579	0.588321	1.37619	0.876091	1.22285	0.904037	1.04222	0.777199	1.2495	0.491765	1.51023	0.476027	1.04083	0.469491	0.653929	0.436344	1.17671	0.373761	1.40732	0.180853	0.864318	0.208952	0.709661	1.13509	1.37015	0.642351	1.26197	1.12337
		0.898017	0.383002	0.82157	0.363541	0.66615	0.619751	0.928088	0.57909	0.945736	1.73112	0.978343	0.542058	0.798631	0.222134	1.49787	0.073716	1.05012	0.874747	0.845489	0.286171	1.05106	0.541595	0.957155	0.324284	0.796446	0.631137	0.93633	0.428814	1.07065	5.06698	1.07677	1.71128
		0.653094	0.441008	0.701894	0.343816	0.683517	0.584021	0.802051	0.55185	0.913132	0.619413	1.02829	0.681801	0.628839	0.55016	0.607453	0.556595	0.864034	0.950493	1.05367	1.11918	0.952843	0.513122	1.13172	0.353756	1.50178	0.585016	1.46174	0.301965	0.961835	3.24364	0.88214	1.26865
		1.17133	0.404374	1.47394	0.393609	1.09729	0.499664	1.39268	0.571748	1.00368	1.33178	0.96184	0.585957	1.30405	0.395716	0.522012	0.126511	1.23551	0.593974	0.79375	0.834455	1.05071	0.537925	1.04891	0.215657	0.906273	0.595238	0.58935	0.465743	0.797441	2.76637	0.732061	1.323
		0.669808		0.650337		0.74423		0.747937		1.15355		1.08347		1.02643		0.839105		0.902189		1.27893		0.875644		0.849553		1.05231		0.611021		1.48295		1.19498
		0.88576		0.740795		0.813018		0.753053		0.761058		0.905837		0.992556		1.02333		0.907315		1.37423		0.893031		0.605344		0.878869		1.6919		0.316975		0.852081

## Sheet: Fig_6
Figure 6
UUO	Pdgfrb-rtTA-WT-Sh3/ASD2Δ-Sh3
	UUO kidneys	Mice Fibroblast overexpression WT-Sh3 vs. ASD2Δ-Sh3
Figure 6c	% Fibrotic area (MTS)
	WT-Sh3	ASD2Δ-Sh3		Mann-Whitney test		p value
	8.10792	6.8313		WT-Sh3 vs. ASD2Δ-Sh3		0.93
	6.7047	5.78682
	6.545	8.15587
	8.87669	9.3309
	7.9338	6.63715
	7.55
Figure 6e	Collagen-I Intensity		Immunofluorescence
	WT-Sh3	ASD2Δ-Sh3		Mann-Whitney test		p value
	5.3193	5.6108		WT-Sh3 vs. ASD2Δ-Sh3		0.93
	3.3913	4.1767
	4.4723	2.5377
	3.2577	8.02
	4.3193	3.984
	5.4658
Figure 6g	Collagen-III Intensity		Immunofluorescence
	WT-Sh3	ASD2Δ-Sh3		Mann-Whitney test		p value
	12.6987	12.2447		WT-Sh3 vs. ASD2Δ-Sh3		0.93
	14.9214	14.1111
	13.4925	18.4608
	13.6854	16.2454
	16.2419	11.0563
	12.559
Figure 6h	qPCR analysis	UUO kidneys	Mice Fibroblast overexpression WT-Sh3 vs. ASD2Δ-Sh3					Unpaired T-test/Mann-Whitney (non-normal distribution) P-value
	p value	0.25		0.43		0.93		0.93		0.43		0.93		0.66		0.33		0.79		0.54		0.79		0.12		0.54		0.052		0.052
	Gene name	Havcr1		Vcam1		Ccl2		Csf2		Tnfa		Il1b		Lrp2		Cdh16		Col1a1		Col3a1		Fn1		Fsp1		Serpine1		Vim		Axin2
	Group	WT-Sh3	ASD2Δ-Sh3	WT-Sh3	ASD2Δ-Sh3	WT-Sh3	ASD2Δ-Sh3	WT-Sh3	ASD2Δ-Sh3	WT-Sh3	ASD2Δ-Sh3	WT-Sh3	ASD2Δ-Sh3	WT-Sh3	ASD2Δ-Sh3	WT-Sh3	ASD2Δ-Sh3	WT-Sh3	ASD2Δ-Sh3	WT-Sh3	ASD2Δ-Sh3	WT-Sh3	ASD2Δ-Sh3	WT-Sh3	ASD2Δ-Sh3	WT-Sh3	ASD2Δ-Sh3	WT-Sh3	ASD2Δ-Sh3	WT-Sh3	ASD2Δ-Sh3
		0.882942	0.827498	1.02636	1.2213	0.881628	1.15478	0.803191	1.13494	0.515171	0.504109	0.856795	0.550711	0.942553	1.44611	1.03821	0.843085	1.13399	0.989065	0.843881	0.759838	1.15279	0.735827	1.0146	0.835386	1.19808	0.729399	1.00866	0.18752	0.765415	0.612746
		0.787924	1.40318	0.82061	1.22236	0.977542	0.762583	1.01074	0.737606	0.56264	0.537716	0.536487	0.457727	0.709334	1.25752	0.881077	1.0212	0.698267	0.422969	0.631357	0.321277	0.859844	1.01705	1.01575	0.519035	0.897028	0.355592	0.856621	0.11493	0.902058	0.501473
		0.700107	1.74835	0.752421	1.19023	1.35815	0.673086	1.205	0.470109	0.935493	0.661416	0.951382	0.600434	0.761526	1.83625	1.01026	0.863699	1.06719	0.514248	0.849929	0.44448	1.05436	0.861967	1.09609	0.657637	1.25598	0.656686	1.43914	0.48522	0.668317	0.358543
		0.98715	1.12041	0.751938	1.29879	0.432128	1.31199	0.639004	1.23742	0.853133	1.62848	1.28742	1.76657	0.987563	0.774219	0.913771	0.78406	1.34542	1.1372	1.73829	1.09094	1.67447	2.21065	0.849357	1.45238	1.35416	1.00503	0.695584	0.586235	1.40617	1.25826
		1.38768	1.12518	1.68597	0.675059	1.35322	1.11832	1.0232	5.6172	2.05806	0.574793	1.24677	5.61661	1.51706	0.195392	1.17846	1.05632	0.749275	1.90713	0.765866	2.12903	0.217137	3.8218	1.1675	0.580429	0.753656	2.2157	0.695584	0.694797	1.31222	0.602341
		1.2542		0.962698		0.997338		1.31887		1.0755		1.12115		1.08196		0.978232		1.00587		1.17068		1.04139		0.856708		0.541092		0.695584		0.945824

## Sheet: Fig_7
Figure 7
Figure 7c	Rock activity assay		HEK293T cells
	Concentration	0.0025	30μM	50μM	50μM	50μM	50μM	50μM	50μM	50μM
	Treatment	DMSO	HF	D1	D2	D3	D4	D5	D6	D7
		75.9105	57.1771	70.2818	40.9341	28.9138	22.2996	25.4401	43.7733	30.065
		80.0559	57.1771	77.9369	40.3339	28.9993	26.6237	25.2903	46.8505	29.3629
		75.2408	55.3492	86.1708	41.4206	28.0722	25.8488	22.9413	47.6883	30.2432
			40.6366
			36.8623
			37.4108
Figure 7e	pMypt:Mypt1 ratio		WT-Sh3 overexpressing mIMCD3 cells
	Concentration	0.0025	30μM	50μM	50μM	50μM	50μM	50μM	50μM	50μM
	12h Treatments	DMSO	HF	D4A	D4B	D4C	D4D	D4E	D4F	D4G
		1	0.328363	0.422372	0.49292	0.380283	0.510104	0.412835	0.21655	0.276201
		1	0.714573	0.779095	0.90925	0.794499	0.515448	0.453994	0.613282	0.618408
		1	0.629522	0.704758	0.328719	0.44148	0.269861	0.264138	0.537029	0.698676
Immunoblot	pMypt:Mypt1 ratio	Densitometry	Two group comparisons of each treatment group vs. DMSO
	Unpaired T test- two-tailed		Dmso vs. HF30	Dmso vs. D4A	Dmso vs. D4B	Dmso vs. D4C	Dmso vs. D4D	Dmso vs. D4E	Dmso vs. D4F	Dmso vs. D4G
		p value	0.019	0.028	0.07	0.023	0.002	0.0004	0.011	0.022
Figure 7f
	Rock1:Actb		WT-Sh3 overexpressing mIMCD3 cells
	Concentration	0.0025	30μM	50μM	50μM	50μM	50μM	50μM	50μM	50μM
	6h Treatments	DMSO	HF	D4A	D4B	D4C	D4D	D4E	D4F	D4G
		1	0.183736	0.58248	0.575505	0.40364	0.481825	0.800738	0.665654	0.67
		1	0.428074	0.81025	0.835787	1.18209	1.21549	0.872705	0.972893	0.245088
		1	0.402043	1.01351	0.984511	0.818599	0.719811
Immunoblot	Rock1:Actb	Densitometry	Two group comparisons of each treatment group vs. DMSO
	Unpaired T test- two-tailed		Dmso vs. HF30	Dmso vs. D4A	Dmso vs. D4B	Dmso vs. D4C	Dmso vs. D4D	Dmso vs. D4E	Dmso vs. D4F	Dmso vs. D4G
		p value	0.001	0.19	0.17	0.43	0.42	0.009	0.22	0.04
Figure 7g	BrdU Assay		WT-Sh3 overexpressing 3T3 cells
	Cell Proliferation assay
	Concentration	0.0025	30μM	50μM	50μM	50μM	50μM	50μM	50μM	50μM		% Cell proliferation over Dmso control
	24h Treatments	DMSO	HF	D4A	D4B	D4C	D4D	D4E	D4F	D4G		One way ANOVA
		98.0927	83.9187	77.5344	103.552	78.26	88.1072	69.4838	74.4938	82.8554		Tukey's multiple comparisons tests vs. Dmso control
		106.351	71.0401	79.2274	88.4528	80.9896	83.7883	79.5038	77.6035	62.4698			Dmso vs. HF30	Dmso vs. D4A	Dmso vs. D4B	Dmso vs. D4C	Dmso vs. D4D	Dmso vs. D4E	Dmso vs. D4F	Dmso vs. D4G
		100.097	71.6066	88.28	86.7943	85.0321	84.963	92.1498	76.1869	57.978		p value	0.0002	0.0028	0.4774	0.0025	0.0506	0.0003	0.0004	<0.0001
		98.2655	70.2848	86.4142	89.5584	78.2945	85.8614	83.5464	82.7172	58.6345
		97.1944	86.2981	72.2479	85.0667	80.1603	84.8939	62.2625	77.8799	62.9881
Figure 7h	ATP assay	CellTiter Glo
	Cell Toxicity Assay		WT-Sh3 overexpressing mIMCD3 cells
												Proportion of viable cells over HF
	Concentration	0.0025	30μM	50μM	50μM	50μM	50μM	50μM	50μM	50μM		One way ANOVA
	24h Treatments	DMSO	HF	D4A	D4B	D4C	D4D	D4E	D4F	D4G		Dunnett's multiple comparisons test
		0.997999	0.916807	0.852607	0.946934	1.00272	0.795376	0.950955	0.974797	0.91027			HF-30 vs. D4A	HF-30 vs. D4B	HF-30 vs. D4C	HF-30 vs. D4D	HF-30 vs. D4E	HF-30 vs. D4F	HF-30 vs. D4G
		1.013	0.904804	0.834722	0.914052	1.02174	0.760246	0.923792	0.950627	0.83639		p value	0.0063	0.6825	0.0005	<0.0001	0.4943	0.1305	0.0773
		0.989005	0.901364	0.811162	0.934082	0.993204	0.802242	0.93645	0.934157	0.823508
Figure 7j	WT-Sh3 overexpressing mIMCD3 cells				Col3a1		Csf2		Wnt4		Tnfa
	qPCR analysis		Concentration
	12 h treatments		0.0005	DMSO	1	1.54714	1	1.02128	1	0.930378	1	0.99685
	n=2		10μM	HF	0.790407	1.11687	0.201766	0.158926	0.408746	0.453834	0.253339	0.422313
			10μM	D4E	1.07242	0.736351	0.456871	0.625646	0.318576	0.418368	0.8587	1.11744
			10μM	D4F	0.950013	2.47279	0.574162	0.567469	0.561207	0.53624	0.436251	0.844779
			10μM	D4G	0.643683	0.978121	0.612262	0.403274	0.524534	0.403872	0.533326	0.750806
	One way ANOVA			vs. DMSO	Col3a1	p value	Csf2	p value	Wnt4	p value	Tnfa	p value
	Dunnett's multiple comparisons tests				HF	0.93	HF	0.006	HF	0.0007	HF	0.037
					D4E	0.894	D4E	0.008	D4E	0.0004	D4E	0.9
					D4F	0.83	D4F	0.011	D4F	0.002	D4F	0.24
					D4G	0.81	D4G	0.006	D4G	0.0009	D4G	0.08
Figure 7k	ATP assay	CellTiter Glo
	Cell Toxicity Assay		WT-Sh3 overexpressing mIMCD3 cells
	Concentration	0.0005	10μM	10μM	10μM	10μM		Proportion of viable cells over HF
	24h Treatments	DMSO	HF	D4E	D4F	D4G		One way ANOVA
	n=3	0.997999	0.927539	1.00046	0.978461	0.969198		Dunnett's multiple comparisons test
		1.013	0.918204	1.03866	0.983509	0.958565			HF-10 vs. D4E	HF-10 vs. D4F	HF-10 vs. D4G
		0.989005	0.903394	1.00055	1.02066	0.969675		p value	0.0003	0.001	0.02
Figure 7o		WT-Sh3 overexpressing HEK293T cells
	Rock activity assay			Rock1 knockdown (siRNA)			Rock2 knockdown (siRNA)
	% vs. DMSO		Scrambled	Dmso	D4G-10	D4G-50	Dmso	D4G-10	D4G-50
	n=4		98.2021	80.8431	68.6919	48.3571	83.819	64.2281	48.3571
			97.9541	74.6435	65.4681	52.8208	77.8673	68.6919	50.093
			105.394	76.1314	63.9802	58.0285	70.9237	67.6999	48.8531
			98.4501	85.8029	68.1959	49.597	72.9076	61.7483	52.8208
	Rock1 knockdown	Friedman’s ANOVA test			Rock2 knockdown	Friedman’s ANOVA test				Friedman’s ANOVA test
	Dunn's multiple comparisons test		p value		Dunn's multiple comparisons test		p value			Scrambled vs Rock1-Knockdown(Dmso)
	Dmso vs. D4G-10		0.3146		Dmso vs. D4G-10		0.3146			p=0.068
	Dmso vs. D4G-50		0.0094		Dmso vs. D4G-50		0.0094			Scrambled vs Rock2-Knockdown(Dmso)
										p=0.068

## Sheet: Fig_8
	Figure 8: D4G ameliorated TIF progression in Tubular-Specific WT-Sh3 overexpression mice
	Figure 8c	WB Densitometry: pMYPT1-T696 to MYPT1				UUO kidneys	DMSO vs D4G
		Dmso	D4G			pMypt1/Mypt_WB	p value
		1.0559	0.649459
		1.56459	0.757596			Mann Whitney test Two-tailed
		1.24128	0.676031			P value	0.009
		1.11508	0.64484
		0.728466	0.794694
		0.801464	0.522667
	Figure 8d	WB Densitometry pSmad3 to Smad3
		Dmso	D4G			UUO kidneys	DMSO vs D4G
		1.20273	0.230177			pSmad/Smad ratio Immunoblot
		0.859543	0.293013			Mann Whitney test Two-tailed
		1.53628	0.540736			P value	0.028
		0.980724	0.484398
	Figure 8e	WB Densitometry Rock2 to Vinculin				UUO kidneys	DMSO vs D4G
		Dmso	D4G			Rock2 /Vinculin Immunoblot
		1	0.578685			Mann Whitney test Two-tailed
		0.91554	0.427395			P value	0.009
		0.45644	0.252984
		0.852339	0.2631
		1	0.50942
		0.969065	0.342823
	Figure 8g	% Fibrotic area (MTS)				UUO kidneys	DMSO vs D4G
		Dmso	D4G
		11.29	6.27			Mann Whitney test Two-tailed
		8.8	6.26			P value	0.015
		9.43	7.18
		9.24	8.06
		7.618	5.432
		9.802	9.228
	Figure 8i	IF: COL1 Intensity
		Dmso	D4G			UUO kidneys	DMSO vs D4G
		2.85715	1.65633			Mann Whitney test Two-tailed
		2.56336	1.25836			P value	0.002
		2.74575	1.54008
		2.097	1.60991
		2.41546	1.65991
		2.93833	1.53429
	Figure 8k	IF: COL-III Intensity
		Dmso	D4G			UUO kidneys	DMSO vs D4G
		7.50788	3.94437			Mann Whitney test Two-tailed
		4.66437	3.55313			P value	0.026
		7.58512	2.51587
		6.0805	3.12175
		5.4943	4.70712
		4.5765	4.86263
	Figure 8m	IF: Fibronectin intensity
		Dmso	D4G			UUO kidneys	DMSO vs D4G
		5.55001	4.36567			Mann Whitney test Two-tailed
		6.14742	5.33216			P value	0.002
		7.57132	4.78917
		6.13042	4.52959
		5.87254	4.04231
		5.70276	5.52951
	Figure 8n	IF: Fibronectin intensity
		Dmso	D4G			UUO kidneys	DMSO vs D4G
						Unpaired T-test/Mann-Whitney (non-normal distribution) P-value
		Col1a1
		Dmso	D4G				0.002
		0.87169	0.108546
		0.624401	0.548458
		0.820469	0.28116
		0.551443	0.37601
		2.47549	0.148519
		0.656511	0.144455
		Col3a1
		0.657483	0.322257
		0.64398	0.325614
		0.612064	0.480466
		1.24048	0.354915
		2.15246	0.144141
		0.693533	0.129221
		Vim
		Dmso	D4G				0.004
		1	0.567553
		2.15272	0.259837
		1.03866	0.289864
		0.671067	0.197363
		1.35417	0.477542
		0.974767	0.810012
		Fsp1
		Dmso	D4G				0.09
		0.870822	0.963349
		0.653689	0.404453
		1.32756	1.0727
		1.33409	0.946075
		1.04654	0.203204
		0.767296	0.197388
		Fn1
		Dmso	D4G
		0.19319	0.098386			P value	0.004
		0.225316	0.099716
		0.131177	0.091195
		0.251315	0.165688
		3.38597	0.061577
		1.81303	0.045062
		Slug
		Dmso	D4G				0.09
		0.80208	0.40145
		0.55927	0.1605
		1.13582	0.5351
		1.02043	0.41167
		1.4824	0.207612
		1	0.19915
		Mmp2
		Dmso	D4G				0.05
		1.7598	0.678639
		0.365213	0.871653
		1.06251	0.39368
		0.687471	0.614619
		1.25377	0.285719
		0.871237	0.175409
		Mmp7
		Dmso	D4G				0.019
		0.549225	0.259015
		1.41325	0.073923
		2.05527	0.346548
		1.10542	0.264675
		0.46825	0.111859
		0.408578	0.405625
		Ccnd1
		Dmso	D4G
		0.825215	0.528746
		1.30672	0.519482
		0.81093	0.737807
		1.11499	0.315926
		0.949155	0.385367
		0.992987	0.452756
		Axin2
		Dmso	D4G				0.002
		0.782522	0.490874
		0.822703	0.156848
		0.980769	0.202466
		0.884168	0.22906
		1.72783	0.282385
		0.802003	0.577933
		Havcr1
		Dmso	D4G				0.033
		1.10973	0.094888
		0.754065	0.108666
		1.29805	1.2033
		0.959041	0.95841
		1.03022	0.131365
		0.848899	0.328761
		Lcn2
		Dmso	D4G				0.003
		1.03354	0.506
		0.929637	0.0551221
		1.03682	0.408692
		1.13325	0.939935
		0.921076	0.371952
		1.80498	0.355001
		Vcam1
		Dmso	D4G
		1.43719	0.647151
		0.735125	0.266445
		0.368587	0.164719
		0.879413	0.446796
		1.13803	0.826601
		1.44165	0.830307
		Ccl2
		Dmso	D4G				0.026
		1.05013	0.076945
		0.712265	0.968634
		0.902751	0.565479
		1.31301	0.734513
		1.08589	0.104683
		0.935959	0.173153
		Csf1
		Dmso	D4G				0.05
		0.688272	0.774484
		0.688272	0.153817
		0.6265	0.61333
		1.47399	0.706593
		0.77564	0.553
		1.74732	0.210786
		Csf2
		Dmso	D4G				0.015
		0.760755	0.278053
		0.78589	0.395954
		1.14892	0.917395
		1.47383	0.496738
		0.891676	0.497278
		0.938925	0.511177
		Csf3
		Dmso	D4G				0.012
		1.1628	0.176747
		0.264816	0.106089
		1.02984	0.436745
		0.776714	0.203002
		0.915804	0.55505
		1.85003	0.39934
		Cd3e
		Dmso	D4G				0.015
		0.732045	0.338973
		1.29203	0.24166
		0.526147	0.742981
		0.896479	0.109926
		0.975976	0.451755
		0.591321	0.472481
		Tnfa
		Dmso	D4G				0.019
		1.31849	0.644544
		0.697128	0.148312
		1.31688	0.78659
		0.845484	0.52214
		0.512289	0.303133
		1.30973	0.646136
		Lrp2
		Dmso	D4G				0.04
		0.420711	4.60877
		0.604708	1.50684
		0.547606	2.95989
		1.8648	2.86615
		2.20984	1.52224
		0.352341	1.87791
		Cdh16
		Dmso	D4G				0.04
		0.948365	1.61223
		1.18898	0.941105
		1.08753	1.25144
		0.891477	1.84619
		0.98731	1.16062
		0.896333	1.3617
